# Supplementary material for: Soil organic carbon thresholds control fertilizer effects on carbon accrual in croplands worldwide
Source: Nat Commun. 2025 Mar 27;16:3009. doi: 10.1038/s41467-025-57981-6 (PMC11950326; doi:10.1038/s41467-025-57981-6)
Supplement: Supplementary file 4 — Source Data [file 41467_2025_57981_MOESM4_ESM.xlsx]

## Sheet: Fig 1_a
num	longitude	latitude	group
1	116.92	33.27	literature
2	114.4	35	literature
2	114.4	35	literature
4	27.5	-30.21	literature
4	27.5	-30.21	literature
4	27.5	-30.21	literature
4	27.5	-30.21	literature
4	27.5	-30.21	literature
4	27.5	-30.21	literature
4	27.5	-30.21	literature
4	27.5	-30.21	literature
4	27.5	-30.21	literature
4	27.5	-30.21	literature
4	27.5	-30.21	literature
4	27.5	-30.21	literature
4	27.5	-30.21	literature
4	27.5	-30.21	literature
4	27.5	-30.21	literature
4	27.5	-30.21	literature
4	27.5	-30.21	literature
4	27.5	-30.21	literature
4	27.5	-30.21	literature
4	27.5	-30.21	literature
7	117.69	21.66	literature
7	117.69	21.66	literature
7	117.69	21.66	literature
10	112.62	30.38	literature
14	108.07	34.29	literature
14	108.07	34.29	literature
15	76.93	11	literature
15	76.93	11	literature
19	-96.79	44.37	literature
19	-96.79	44.37	literature
19	-96.79	44.37	literature
19	-96.79	44.37	literature
21	77.67	14.69	literature
21	77.67	14.69	literature
21	77.67	14.69	literature
21	77.67	14.69	literature
21	77.67	14.69	literature
21	77.67	14.69	literature
24	113.33	23.13	literature
25	75	31.25	literature
25	75	31.25	literature
25	75	31.25	literature
25	75	31.25	literature
28	116.02	28.35	literature
28	116.02	28.35	literature
29	126.92	47.45	literature
31	124.8	43.5	literature
31	124.8	43.5	literature
31	124.8	43.5	literature
31	124.8	43.5	literature
35	115.052	28.3438	literature
40	102.02	31.13	literature
40	102.02	31.13	literature
40	102.02	31.13	literature
40	102.02	31.13	literature
42	-71.52	46.73	literature
42	-71.52	46.73	literature
42	-71.52	46.73	literature
42	-71.52	46.73	literature
43	-61.61	-34.16	literature
43	-61.61	-34.16	literature
43	-61.61	-34.16	literature
43	-61.61	-34.16	literature
43	-61.47	-33.86	literature
43	-61.47	-33.86	literature
43	-61.47	-33.86	literature
43	-61.47	-33.86	literature
43	-62.63	-33.5	literature
43	-62.63	-33.5	literature
43	-62.63	-33.5	literature
43	-62.63	-33.5	literature
43	-61.33	-32.64	literature
43	-61.33	-32.64	literature
43	-61.33	-32.64	literature
43	-61.33	-32.64	literature
43	-61.81	-32.17	literature
43	-61.81	-32.17	literature
43	-61.81	-32.17	literature
43	-61.81	-32.17	literature
44	126.63	47.43	literature
48	104.73	35.47	literature
48	104.73	35.47	literature
48	104.73	35.47	literature
48	104.73	35.47	literature
50	114.35	30.47	literature
50	114.35	30.47	literature
55	29.56	-28.92	literature
55	29.56	-28.92	literature
55	29.56	-28.92	literature
55	29.56	-28.92	literature
55	29.56	-28.92	literature
55	29.56	-28.92	literature
59	114.57	35.02	literature
59	114.57	35.02	literature
59	114.57	35.02	literature
70	124.81	43.51	literature
72	116.62	33.22	literature
73	80.25	26.45	literature
73	80.25	26.45	literature
77	116.57	36.83	literature
77	116.57	36.83	literature
79	81.07	21.07	literature
79	81.07	21.07	literature
79	81.07	21.07	literature
79	81.07	21.07	literature
80	115.83	28.76	literature
84	74.31	19.87	literature
84	74.31	19.87	literature
86	87.42	43.97	literature
86	87.42	43.97	literature
89	116.34	28.26	literature
89	116.34	28.26	literature
89	116.34	28.26	literature
89	116.34	28.26	literature
91	124.8	43.5	literature
91	124.8	43.5	literature
91	124.8	43.5	literature
91	124.8	43.5	literature
91	124.8	43.5	literature
91	124.8	43.5	literature
91	124.8	43.5	literature
91	124.8	43.5	literature
91	124.8	43.5	literature
91	124.8	43.5	literature
91	124.8	43.5	literature
91	124.8	43.5	literature
94	115.83	28.76	literature
95	77.58	12.58	literature
97	124.8	43.5	literature
97	113.67	34.78	literature
97	111.87	26.75	literature
98	120.42	30.43	literature
99	-93.52	44.05	literature
99	-93.52	44.05	literature
99	-93.52	44.05	literature
99	-93.52	44.05	literature
107	77.77	29.07	literature
107	77.77	29.07	literature
107	77.77	29.07	literature
107	77.77	29.07	literature
107	77.77	29.07	literature
107	77.77	29.07	literature
108	111.87	26.75	literature
108	111.87	26.75	literature
108	111.87	26.75	literature
109	105.45	31.27	literature
110	112.3	28.12	literature
114	116.17	28.35	literature
114	116.17	28.35	literature
114	116.17	28.35	literature
114	116.17	28.35	literature
114	116.17	28.35	literature
117	75.8	30.9	literature
117	75.8	30.9	literature
117	75.8	30.9	literature
117	75.8	30.9	literature
117	75.8	30.9	literature
117	75.8	30.9	literature
117	75.8	30.9	literature
117	75.8	30.9	literature
117	75.8	30.9	literature
117	75.8	30.9	literature
117	75.8	30.9	literature
117	75.8	30.9	literature
117	75.8	30.9	literature
117	75.8	30.9	literature
117	75.8	30.9	literature
117	75.8	30.9	literature
120	120.62	31.3	literature
126	100.35	38.9	literature
126	100.35	38.9	literature
126	100.35	38.9	literature
127	87.77	43.95	literature
127	87.77	43.95	literature
127	87.77	43.95	literature
132	-1.35	12.42	literature
132	-1.35	12.42	literature
132	-1.35	12.42	literature
132	-1.35	12.42	literature
132	-1.35	12.42	literature
132	-1.35	12.42	literature
132	-1.35	12.42	literature
132	-1.35	12.42	literature
134	120.77	31.08	literature
134	120.77	31.08	literature
134	120.77	31.08	literature
134	120.77	31.08	literature
134	120.77	31.08	literature
134	120.77	31.08	literature
134	120.77	31.08	literature
134	120.77	31.08	literature
134	120.77	31.08	literature
134	120.77	31.08	literature
134	120.77	31.08	literature
134	120.77	31.08	literature
134	120.77	31.08	literature
134	120.77	31.08	literature
134	120.77	31.08	literature
134	120.77	31.08	literature
134	120.77	31.08	literature
134	120.77	31.08	literature
134	120.77	31.08	literature
134	120.77	31.08	literature
135	-2.15	12.27	literature
136	120.7	31.55	literature
136	120.7	31.55	literature
141	36.68	-1.25	literature
147	118.55	27.81	literature
151	123.55	40.8	literature
152	36.8279	-1.27276	literature
160	73.12	31.55	literature
160	73.12	31.55	literature
160	73.12	31.55	literature
163	90.07	25	literature
163	90.37	26.35	literature
164	126.977	37.5707	literature
165	26.67	58.36	literature
165	26.67	58.36	literature
165	26.67	58.36	literature
165	26.67	58.36	literature
165	26.67	58.36	literature
165	26.67	58.36	literature
165	26.67	58.36	literature
165	26.67	58.36	literature
165	26.67	58.36	literature
167	75.87	30.93	literature
167	75.87	30.93	literature
167	75.87	30.93	literature
167	75.87	30.93	literature
167	75.87	30.93	literature
168	-27.31	-52	literature
169	77.17	28.63	literature
170	112.3	28.12	literature
176	-51.36	-27.39	literature
176	-51.36	-27.39	literature
176	-51.36	-27.39	literature
176	-51.36	-27.39	literature
176	-51.36	-27.39	literature
177	126.63	47.43	literature
178	73.3303	28.0248	literature
178	73.3303	28.0248	literature
184	114.4	35	literature
184	114.4	35	literature
184	114.4	35	literature
187	-96.6934	40.7893	literature
187	-96.6934	40.7893	literature
187	-96.6934	40.7893	literature
187	-96.6934	40.7893	literature
187	-96.6934	40.7893	literature
187	-96.6934	40.7893	literature
187	-96.6934	40.7893	literature
187	-96.6934	40.7893	literature
187	-96.6934	40.7893	literature
187	-96.6934	40.7893	literature
187	-96.6934	40.7893	literature
187	-96.6934	40.7893	literature
190	112.47	29.22	literature
191	115.78	37.73	literature
191	115.78	37.73	literature
191	115.78	37.73	literature
191	115.78	37.73	literature
191	115.78	37.73	literature
191	115.78	37.73	literature
191	115.78	37.73	literature
191	115.78	37.73	literature
191	115.78	37.73	literature
191	115.78	37.73	literature
191	115.78	37.73	literature
191	115.78	37.73	literature
191	115.78	37.73	literature
191	115.78	37.73	literature
191	115.78	37.73	literature
191	115.78	37.73	literature
191	115.78	37.73	literature
191	115.78	37.73	literature
191	115.78	37.73	literature
191	115.78	37.73	literature
191	115.78	37.73	literature
191	115.78	37.73	literature
191	115.78	37.73	literature
191	115.78	37.73	literature
192	113.1	37.97	literature
192	113.1	37.97	literature
192	113.1	37.97	literature
192	113.1	37.97	literature
192	113.1	37.97	literature
192	113.1	37.97	literature
192	113.1	37.97	literature
192	113.1	37.97	literature
192	113.1	37.97	literature
192	113.1	37.97	literature
192	113.1	37.97	literature
192	113.1	37.97	literature
192	113.1	37.97	literature
192	113.1	37.97	literature
192	113.1	37.97	literature
192	113.1	37.97	literature
192	113.1	37.97	literature
192	113.1	37.97	literature
192	113.1	37.97	literature
192	113.1	37.97	literature
192	113.1	37.97	literature
192	113.1	37.97	literature
192	113.1	37.97	literature
192	113.1	37.97	literature
193	116.57	28.95	literature
194	-114.44	53.09	literature
194	-114.44	53.09	literature
194	-114.44	53.09	literature
195	111.88	26.76	literature
195	111.88	26.76	literature
195	111.88	26.76	literature
195	111.88	26.76	literature
195	111.88	26.76	literature
195	111.88	26.76	literature
195	111.88	26.76	literature
195	111.88	26.76	literature
195	111.88	26.76	literature
195	111.88	26.76	literature
195	111.88	26.76	literature
195	111.88	26.76	literature
195	111.88	26.76	literature
195	111.88	26.76	literature
195	111.88	26.76	literature
195	111.88	26.76	literature
195	111.88	26.76	literature
195	111.88	26.76	literature
197	113.28	34.17	literature
198	108	34.28	literature
198	104.08	34.08	literature
198	107.5	35.27	literature
198	108	34.28	literature
198	104.08	34.08	literature
198	107.5	35.27	literature
200	115.93	28.6748	literature
200	123.451	41.795	literature
200	105.45	31.27	literature
200	87.9716	44.1488	literature
201	125.45	49.56	literature
202	79.49	29.023	literature
202	79.49	29.023	literature
202	79.49	29.023	literature
202	79.49	29.023	literature
202	79.49	29.023	literature
202	79.49	29.023	literature
202	79.49	29.023	literature
202	79.49	29.023	literature
202	79.49	29.023	literature
202	79.49	29.023	literature
202	79.49	29.023	literature
202	79.49	29.023	literature
202	79.49	29.023	literature
202	79.49	29.023	literature
202	79.49	29.023	literature
202	79.49	29.023	literature
202	79.49	29.023	literature
202	79.49	29.023	literature
202	79.49	29.023	literature
202	79.49	29.023	literature
202	79.49	29.023	literature
202	79.49	29.023	literature
202	79.49	29.023	literature
202	79.49	29.023	literature
202	79.49	29.023	literature
202	79.49	29.023	literature
202	79.49	29.023	literature
202	79.49	29.023	literature
202	79.49	29.023	literature
202	79.49	29.023	literature
202	79.49	29.023	literature
202	79.49	29.023	literature
202	79.49	29.023	literature
202	79.49	29.023	literature
202	79.49	29.023	literature
202	79.49	29.023	literature
202	79.49	29.023	literature
202	79.49	29.023	literature
202	79.49	29.023	literature
202	79.49	29.023	literature
202	79.49	29.023	literature
202	79.49	29.023	literature
202	79.49	29.023	literature
202	79.49	29.023	literature
202	79.49	29.023	literature
202	79.49	29.023	literature
202	79.49	29.023	literature
202	79.49	29.023	literature
202	79.49	29.023	literature
202	79.49	29.023	literature
202	79.49	29.023	literature
202	79.49	29.023	literature
202	79.49	29.023	literature
202	79.49	29.023	literature
202	79.49	29.023	literature
202	79.49	29.023	literature
202	79.49	29.023	literature
202	79.49	29.023	literature
202	79.49	29.023	literature
202	79.49	29.023	literature
202	79.49	29.023	literature
202	79.49	29.023	literature
202	79.49	29.023	literature
202	79.49	29.023	literature
203	114.33	30.62	literature
203	114.33	30.62	literature
204	117.28	34.27	literature
204	117.28	34.27	literature
204	117.28	34.27	literature
206	107.91	29.12	literature
207	-63.02	-37.87	literature
207	-63.02	-37.87	literature
207	-63.02	-37.87	literature
207	-63.02	-37.87	literature
207	-63.02	-37.87	literature
207	-63.02	-37.87	literature
207	-63.02	-37.87	literature
207	-63.02	-37.87	literature
207	-63.02	-37.87	literature
207	-63.02	-37.87	literature
207	-63.02	-37.87	literature
207	-63.02	-37.87	literature
208	77	28	literature
208	77	28	literature
209	107.48	35.5	literature
209	107.48	35.5	literature
209	107.48	35.5	literature
209	107.48	35.5	literature
209	107.48	35.5	literature
209	107.48	35.5	literature
209	107.48	35.5	literature
209	107.48	35.5	literature
209	107.48	35.5	literature
209	107.48	35.5	literature
209	107.48	35.5	literature
209	107.48	35.5	literature
209	107.48	35.5	literature
209	107.48	35.5	literature
209	107.48	35.5	literature
209	107.48	35.5	literature
209	107.48	35.5	literature
209	107.48	35.5	literature
209	107.48	35.5	literature
209	107.48	35.5	literature
209	107.48	35.5	literature
209	107.48	35.5	literature
209	107.48	35.5	literature
209	107.48	35.5	literature
211	94.83	26.23	literature
211	94.83	26.23	literature
211	94.83	26.23	literature
211	94.83	26.23	literature
211	94.83	26.23	literature
211	94.83	26.23	literature
211	94.83	26.23	literature
211	94.83	26.23	literature
211	94.83	26.23	literature
211	94.83	26.23	literature
212	-103.42	41.56	literature
212	-103.42	41.56	literature
212	-103.42	41.56	literature
212	-103.42	41.56	literature
212	-103.42	41.56	literature
212	-103.42	41.56	literature
212	-103.42	41.56	literature
212	-103.42	41.56	literature
213	94.83	26.23	literature
213	94.83	26.23	literature
213	94.83	26.23	literature
213	94.83	26.23	literature
214	122.12	42.2	literature
215	116.57	36.83	literature
216	124.8	43.5	literature
216	124.8	43.5	literature
217	-71.52	46.73	literature
217	-71.52	46.73	literature
219	102.67	38.62	literature
220	92.83	26.23	literature
220	92.83	26.23	literature
220	92.83	26.23	literature
220	92.83	26.23	literature
220	92.83	26.23	literature
220	92.83	26.23	literature
220	92.83	26.23	literature
220	92.83	26.23	literature
220	92.83	26.23	literature
220	92.83	26.23	literature
221	124.81	43.51	literature
223	104.6	30.42	literature
223	104.6	30.42	literature
223	104.6	30.42	literature
223	104.6	30.42	literature
223	104.6	30.42	literature
223	104.6	30.42	literature
224	79.95	23.2	literature
224	79.95	23.2	literature
224	79.95	23.2	literature
224	79.95	23.2	literature
224	79.95	23.2	literature
224	79.95	23.2	literature
225	104.58	34.08	literature
225	104.58	34.08	literature
225	104.58	34.08	literature
229	123.57	41.82	literature
230	123.57	41.82	literature
230	123.57	41.82	literature
232	35.25	-15.5	literature
232	35.25	-15.5	literature
232	35.25	-15.5	literature
232	35.25	-15.5	literature
233	77.5914	12.9791	literature
233	77.5914	12.9791	literature
233	77.5914	12.9791	literature
233	77.5914	12.9791	literature
233	77.5914	12.9791	literature
233	77.5914	12.9791	literature
234	116.43	28.62	literature
234	116.43	28.62	literature
235	116.34	28.26	literature
235	116.34	28.26	literature
237	7.55	47.5	literature
238	114.4	35	literature
238	114.4	35	literature
238	114.4	35	literature
240	77.2028	28.6142	literature
240	77.2028	28.6142	literature
240	77.2028	28.6142	literature
240	77.2028	28.6142	literature
240	77.2028	28.6142	literature
240	77.2028	28.6142	literature
240	77.2028	28.6142	literature
240	77.2028	28.6142	literature
240	77.2028	28.6142	literature
240	77.2028	28.6142	literature
242	85.02	23.5	literature
242	85.02	23.5	literature
242	85.02	23.5	literature
242	85.02	23.5	literature
242	85.02	23.5	literature
242	85.02	23.5	literature
242	85.02	23.5	literature
242	85.02	23.5	literature
242	85.02	23.5	literature
242	85.02	23.5	literature
242	85.02	23.5	literature
242	85.02	23.5	literature
243	77.03	20.7	literature
243	77.03	20.7	literature
243	77.03	20.7	literature
243	77.03	20.7	literature
243	77.03	20.7	literature
243	77.03	20.7	literature
243	77.03	20.7	literature
243	77.03	20.7	literature
243	77.03	20.7	literature
244	77.2028	28.6142	literature
244	77.2028	28.6142	literature
244	77.2028	28.6142	literature
244	77.2028	28.6142	literature
244	77.2028	28.6142	literature
244	77.2028	28.6142	literature
244	77.2028	28.6142	literature
244	77.2028	28.6142	literature
244	77.2028	28.6142	literature
244	77.2028	28.6142	literature
244	77.2028	28.6142	literature
244	77.2028	28.6142	literature
244	77.2028	28.6142	literature
244	77.2028	28.6142	literature
244	77.2028	28.6142	literature
245	-61.02	-37.87	literature
245	-61.02	-37.87	literature
246	88.43	22.75	literature
246	88.43	22.75	literature
246	88.43	22.75	literature
246	88.43	22.75	literature
246	88.43	22.75	literature
246	88.43	22.75	literature
246	88.43	22.75	literature
246	88.43	22.75	literature
246	88.43	22.75	literature
248	116.642	36.9325	literature
248	116.642	36.9325	literature
248	116.642	36.9325	literature
248	116.642	36.9325	literature
248	116.642	36.9325	literature
248	116.642	36.9325	literature
249	-58.3	-37.75	literature
249	-58.3	-37.75	literature
249	-58.3	-37.75	literature
249	-58.3	-37.75	literature
249	-59.07	-37.57	literature
249	-59.07	-37.57	literature
249	-59.07	-37.57	literature
249	-59.07	-37.57	literature
250	-83.8836	32.5538	literature
250	-83.8836	32.5538	literature
251	-96.42	41.17	literature
251	-96.42	41.17	literature
251	-96.42	41.17	literature
251	-96.42	41.17	literature
251	-96.42	41.17	literature
251	-96.42	41.17	literature
251	-96.42	41.17	literature
251	-96.42	41.17	literature
254	-63.23	45.38	literature
255	117.97	36.95	literature
our1	115.2	36.88	Study
our2	124	43.33	Study
our3	107.8	35.22	Study
our4	103	29.98	Study

## Sheet: Fig 1_b-d
id	num	publucation_Year	SSOC	POC_treat	POC_treat_n	POC_treat_SD	POC_con	POC_con_n	POC_con_SD	MOC_treat	MOC_treat_n	MOC_treat_SD	MOC_con	MOC_con_n	MOC_con_SD	POC_Group	MAOC_Group
1	1	2023	7.9	1.5	3	0.15	1.2	3	0.12	6.8	3	0.5	6.1	3	0.3	before	before
8	2	2023	7.71	2.56039	3	0.386473	2.70531	3	0.169082	4.21093	3	1.12458	5.31819	3	1.02417	before	before
9	2	2023	7.71	3.09179	3	0.144928	2.70531	3	0.169082	5.19285	3	0.561595	5.31819	3	1.02417	before	before
23	4	2023	19.4	3.474	3	0.3474	1.726	3	0.1726	NA	NA	NA	NA	NA	NA	after	after
24	4	2023	15.2	5.979	3	0.5979	3.702	3	0.3702	NA	NA	NA	NA	NA	NA	after	after
25	4	2023	15.2	7.278	3	0.7278	5.035	3	0.5035	NA	NA	NA	NA	NA	NA	after	after
26	4	2023	19.4	5.577	3	0.5577	3.488	3	0.3488	NA	NA	NA	NA	NA	NA	after	after
27	4	2023	15.2	2.187	3	0.2187	0.874	3	0.0874	NA	NA	NA	NA	NA	NA	after	after
28	4	2023	19.4	5.945	3	0.5945	1.726	3	0.1726	NA	NA	NA	NA	NA	NA	after	after
29	4	2023	15.2	8.275	3	0.8275	3.702	3	0.3702	NA	NA	NA	NA	NA	NA	after	after
30	4	2023	15.2	10.155	3	1.0155	5.035	3	0.5035	NA	NA	NA	NA	NA	NA	after	after
31	4	2023	19.4	8.125	3	0.8125	3.488	3	0.3488	NA	NA	NA	NA	NA	NA	after	after
32	4	2023	15.2	3.913	3	0.3913	0.874	3	0.0874	NA	NA	NA	NA	NA	NA	after	after
33	4	2023	19.4	7.904	3	0.7904	5.205	3	0.5205	NA	NA	NA	NA	NA	NA	after	after
34	4	2023	15.2	5.461	3	0.5461	3.78	3	0.378	NA	NA	NA	NA	NA	NA	after	after
35	4	2023	15.2	3.028	3	0.3028	2.035	3	0.2035	NA	NA	NA	NA	NA	NA	after	after
36	4	2023	19.4	5.464	3	0.5464	3.673	3	0.3673	NA	NA	NA	NA	NA	NA	after	after
37	4	2023	15.2	1.945	3	0.1945	1.062	3	0.1062	NA	NA	NA	NA	NA	NA	after	after
38	4	2023	19.4	11.173	3	1.1173	5.205	3	0.5205	NA	NA	NA	NA	NA	NA	after	after
39	4	2023	15.2	8.064	3	0.8064	3.78	3	0.378	NA	NA	NA	NA	NA	NA	after	after
40	4	2023	15.2	4.884	3	0.4884	2.035	3	0.2035	NA	NA	NA	NA	NA	NA	after	after
41	4	2023	19.4	8.041	3	0.8041	3.673	3	0.3673	NA	NA	NA	NA	NA	NA	after	after
42	4	2023	15.2	2.711	3	0.2711	1.062	3	0.1062	NA	NA	NA	NA	NA	NA	after	after
58	7	2022	14.03	5.50078	3	0.651546	4.80296	3	0.437516	NA	NA	NA	NA	NA	NA	before	after
59	7	2022	14.03	0.59242	3	0.683017	0.521547	3	0.0723928	NA	NA	NA	NA	NA	NA	before	after
60	7	2022	14.03	0.134476	3	0.0598043	0.123572	3	0.0629497	NA	NA	NA	NA	NA	NA	before	after
84	10	2022	11.9596	4.27	4	0.31	3.27	4	0.24	NA	NA	NA	NA	NA	NA	before	before
109	14	2022	8.94	1.2519	4	0.36024	1.11365	4	0.29424	NA	NA	NA	NA	NA	NA	before	before
114	14	2022	7.78	0.834602	4	0.421104	0.792745	4	0.644344	NA	NA	NA	NA	NA	NA	before	before
118	15	2022	2.9	0.558791	6	0.0558791	0.470443	6	0.0470443	NA	NA	NA	NA	NA	NA	before	before
123	15	2022	2.9	NA	NA	NA	NA	NA	NA	NA	NA	NA	NA	NA	NA	before	before
137	19	2023	39.5	6.60307	4	0.327087	6.52129	4	0.449744	NA	NA	NA	NA	NA	NA	after	after
138	19	2023	39.5	6.74617	4	0.367973	6.52129	4	0.449744	NA	NA	NA	NA	NA	NA	after	after
142	19	2023	24.9	6.11244	4	0.367973	6.27598	4	0.613288	NA	NA	NA	NA	NA	NA	after	after
143	19	2023	24.9	6.27598	4	0.367973	6.27598	4	0.613288	NA	NA	NA	NA	NA	NA	after	after
147	21	2022	3.4	0.17	3	0.0458	0.1	3	0.0346	NA	NA	NA	NA	NA	NA	before	before
148	21	2022	3.4	NA	NA	NA	NA	NA	NA	NA	NA	NA	NA	NA	NA	before	before
149	21	2022	3.4	NA	NA	NA	NA	NA	NA	NA	NA	NA	NA	NA	NA	before	before
150	21	2022	3.4	0.23	3	0.0624	0.1	3	0.0346	NA	NA	NA	NA	NA	NA	before	before
151	21	2022	3.4	NA	NA	NA	NA	NA	NA	NA	NA	NA	NA	NA	NA	before	before
152	21	2022	3.4	NA	NA	NA	NA	NA	NA	NA	NA	NA	NA	NA	NA	before	before
184	24	2022	13.22	1.94	3	0.242487	1.66	3	0.242487	2.92	3	0.0866025	3.42	3	0.103923	before	after
194	25	2022	18.3	6.91	3	0.138564	4.53	3	0.69282	NA	NA	NA	NA	NA	NA	after	after
209	25	2022	18.3	7.05	3	0.0866025	5.2	3	0.277128	NA	NA	NA	NA	NA	NA	after	after
224	25	2022	18.3	6.42	3	0.138564	5.53	3	1.38564	NA	NA	NA	NA	NA	NA	after	after
239	25	2022	18.3	6.22	3	0.121244	5.11	3	0.0519615	NA	NA	NA	NA	NA	NA	after	after
262	28	2022	16.3	3.46154	3	0.346154	3	3	0.3	14.8889	3	1.48889	15.9	3	1.59	after	after
263	28	2022	16.3	3.69231	3	0.369231	3	3	0.3	17.7667	3	1.77667	15.9	3	1.59	after	after
270	29	2022	25.83	6.06	6	0.15	5.37	6	0.18	NA	NA	NA	NA	NA	NA	after	after
277	31	2021	16.3	NA	NA	NA	NA	NA	NA	NA	NA	NA	NA	NA	NA	after	after
280	31	2021	16.3	3.32	3	0.0866025	3.39	3	0.311769	NA	NA	NA	NA	NA	NA	after	after
283	31	2021	16.3	2.85	3	0.034641	2.94	3	0.311769	NA	NA	NA	NA	NA	NA	after	after
286	31	2021	16.3	3.61	3	0.762102	3.79	3	1.10851	NA	NA	NA	NA	NA	NA	after	after
311	35	2021	17.93	NA	NA	NA	NA	NA	NA	0.987662	4	0.0987662	1.01732	4	0.101732	after	after
394	40	2021	16.59	6.44717	3	0.17414	5.57642	3	0.15238	NA	NA	NA	NA	NA	NA	after	after
395	40	2021	16.59	6.12063	3	0.44264	5.239	3	0.37732	NA	NA	NA	NA	NA	NA	after	after
396	40	2021	16.59	5.12653	3	1.03038	4.48798	3	1.21906	NA	NA	NA	NA	NA	NA	after	after
397	40	2021	16.59	2.59048	3	1.59636	2.19138	3	0.43538	NA	NA	NA	NA	NA	NA	after	after
449	42	2020	35	4.92857	3	0.492857	5.25	3	0.525	NA	NA	NA	NA	NA	NA	after	after
455	42	2020	35	6.17647	3	0.617647	5.51471	3	0.551471	NA	NA	NA	NA	NA	NA	after	after
461	42	2020	19	1.82692	3	0.182692	1.92308	3	0.192308	NA	NA	NA	NA	NA	NA	after	after
467	42	2020	19	2.67516	3	0.267516	1.05096	3	0.105096	NA	NA	NA	NA	NA	NA	after	after
470	43	2020	13.5	4.2	3	0.69282	3.2	3	0.034641	NA	NA	NA	NA	NA	NA	before	after
471	43	2020	13.5	4	3	0.710141	3.2	3	0.034641	NA	NA	NA	NA	NA	NA	before	after
472	43	2020	13.5	4.8	3	1.12583	3.2	3	0.034641	NA	NA	NA	NA	NA	NA	before	after
473	43	2020	13.5	4.9	3	0.987269	3.2	3	0.034641	NA	NA	NA	NA	NA	NA	before	after
474	43	2020	19.8	5.3	2	0.212132	4.7	2	0.226274	NA	NA	NA	NA	NA	NA	after	after
475	43	2020	19.8	5.9	2	0.0282843	4.7	2	0.391918	NA	NA	NA	NA	NA	NA	after	after
476	43	2020	19.8	5.9	2	0.296985	4.7	2	0.391918	NA	NA	NA	NA	NA	NA	after	after
477	43	2020	19.8	5.6	2	0.155563	4.7	2	0.391918	NA	NA	NA	NA	NA	NA	after	after
478	43	2020	13.3	3.8	3	0.277128	3.7	3	0.398372	NA	NA	NA	NA	NA	NA	before	after
479	43	2020	13.3	3.4	3	0.225167	3.7	3	0.398372	NA	NA	NA	NA	NA	NA	before	after
480	43	2020	13.3	3.9	3	0.190526	3.7	3	0.398372	NA	NA	NA	NA	NA	NA	before	after
481	43	2020	13.3	4.3	3	0.502295	3.7	3	0.398372	NA	NA	NA	NA	NA	NA	before	after
482	43	2020	12.2	3.9	3	0.277128	3.9	3	0.6755	NA	NA	NA	NA	NA	NA	before	before
483	43	2020	12.2	4.1	3	0.277128	3.9	3	0.6755	NA	NA	NA	NA	NA	NA	before	before
484	43	2020	12.2	4.1	3	0.32909	3.9	3	0.6755	NA	NA	NA	NA	NA	NA	before	before
485	43	2020	12.2	4.2	3	0.242487	3.9	3	0.6755	NA	NA	NA	NA	NA	NA	before	before
486	43	2020	18.7	4	3	0.363731	4.1	3	0.311769	NA	NA	NA	NA	NA	NA	after	after
487	43	2020	18.7	4.5	3	0.121244	4.1	3	0.311769	NA	NA	NA	NA	NA	NA	after	after
488	43	2020	18.7	4.2	3	0.34641	4.1	3	0.311769	NA	NA	NA	NA	NA	NA	after	after
489	43	2020	18.7	4.3	3	0.484974	4.1	3	0.311769	NA	NA	NA	NA	NA	NA	after	after
490	44	2020	25.83	1.86222	4	0.186222	1.52445	4	0.152445	5.95556	4	0.595556	5.45556	4	0.545556	after	after
521	48	2020	7.63	3.19593	3	0.21119	2.79135	3	0.04834	5.52134	3	0.22475	4.74947	3	0.19223	before	before
528	48	2020	7.46	2.73282	3	0.15013	2.54707	3	0.08652	5.6692	3	0.10647	4.86777	3	0.21292	before	before
535	48	2020	6.93	2.57761	3	0.3028	2.52926	3	0.06616	4.78792	3	0.39332	4.61048	3	0.03253	before	before
542	48	2020	6.93	2.6972	3	0.257	2.58524	3	0.04835	5.0452	3	0.30461	4.6785	3	0.0828	before	before
555	50	2020	6.26	2.34647	3	0.234647	2.6805	3	0.26805	NA	NA	NA	NA	NA	NA	before	before
566	50	2020	6.26	2.08899	3	0.208899	2.13545	3	0.213545	NA	NA	NA	NA	NA	NA	before	before
645	55	2019	21.9	13.9241	3	1.39241	12.8481	3	1.28481	18.2911	3	1.82911	18.1646	3	1.81646	after	after
646	55	2019	21.9	12.5949	3	1.25949	12.8481	3	1.28481	17.5949	3	1.75949	18.1646	3	1.81646	after	after
647	55	2019	15.9	12.9747	3	1.29747	11.2025	3	1.12025	19.7468	3	1.97468	18.1013	3	1.81013	after	after
648	55	2019	15.9	12.0253	3	1.20253	11.2025	3	1.12025	17.5316	3	1.75316	18.1013	3	1.81013	after	after
649	55	2019	14.3	11.5823	3	1.15823	12.0886	3	1.20886	17.7215	3	1.77215	20	3	2	before	after
650	55	2019	14.3	11.0759	3	1.10759	12.0886	3	1.20886	16.962	3	1.6962	20	3	2	before	after
663	59	2019	7.71	1.93	3	0.193	1.67	3	0.167	NA	NA	NA	NA	NA	NA	before	before
664	59	2019	7.71	1.74	3	0.174	1.67	3	0.167	NA	NA	NA	NA	NA	NA	before	before
665	59	2019	7.71	1.85	3	0.185	1.67	3	0.167	NA	NA	NA	NA	NA	NA	before	before
805	70	2018	14.4	3.66082	3	1.03704	1.87524	3	0.53022	NA	NA	NA	NA	NA	NA	before	after
819	72	2018	6.81	2.51406	4	0.251406	2.33164	4	0.233164	NA	NA	NA	NA	NA	NA	before	before
828	73	2018	2.47	1.6281	3	0.772981	0.92562	3	0.629837	NA	NA	NA	NA	NA	NA	before	before
831	73	2018	2.8	2.80556	3	0.673575	1.83333	3	0.433013	NA	NA	NA	NA	NA	NA	before	before
868	77	2018	3.93	1.16561	4	0.535032	0.745223	4	0.267516	NA	NA	NA	NA	NA	NA	before	before
871	77	2018	3.93	1.64331	4	0.535032	0.745223	4	0.267516	NA	NA	NA	NA	NA	NA	before	before
886	79	2017	6.15	1.013	3	0.1013	0.503	3	0.0503	3.416	3	0.3416	3.108	3	0.3108	before	before
887	79	2017	6.15	1.364	3	0.1364	0.503	3	0.0503	4.04	3	0.404	3.108	3	0.3108	before	before
892	79	2017	6.15	0.871	3	0.0871	0.265	3	0.0265	2.799	3	0.2799	2.48	3	0.248	before	before
893	79	2017	6.15	0.909	3	0.0909	0.265	3	0.0265	3.108	3	0.3108	2.48	3	0.248	before	before
900	80	2017	18.9	2.09009	3	0.63664	2.83483	3	0.3844	8.31832	3	0.75676	7.6997	3	1.02102	after	after
941	84	2017	5.9	1.08	3	0.108	0.923	3	0.0923	NA	NA	NA	NA	NA	NA	before	before
942	84	2017	5.9	1.19	3	0.119	0.923	3	0.0923	NA	NA	NA	NA	NA	NA	before	before
981	86	2017	8.8	NA	NA	NA	NA	NA	NA	1.27	3	0.0173205	1.06	3	0.069282	before	before
982	86	2017	8.8	NA	NA	NA	NA	NA	NA	1.2	3	0.034641	1.06	3	0.069282	before	before
999	89	2017	8.42	2.81	4	0.281	2.76	4	0.276	NA	NA	NA	NA	NA	NA	before	before
1000	89	2017	8.42	2.98	4	0.298	2.76	4	0.276	NA	NA	NA	NA	NA	NA	before	before
1005	89	2017	8.42	3.58	4	0.358	3.01	4	0.301	NA	NA	NA	NA	NA	NA	before	before
1006	89	2017	8.42	3.72	4	0.372	3.01	4	0.301	NA	NA	NA	NA	NA	NA	before	before
1055	91	2016	13	2.9697	3	0.29697	1.83471	3	0.183471	NA	NA	NA	NA	NA	NA	before	before
1056	91	2016	13	2.82094	3	0.282094	1.83471	3	0.183471	NA	NA	NA	NA	NA	NA	before	before
1060	91	2016	13	2.34711	3	0.234711	1.73554	3	0.173554	NA	NA	NA	NA	NA	NA	before	before
1061	91	2016	13	2.20386	3	0.220386	1.73554	3	0.173554	NA	NA	NA	NA	NA	NA	before	before
1065	91	2016	13	1.46006	3	0.146006	1.11295	3	0.111295	NA	NA	NA	NA	NA	NA	before	before
1066	91	2016	13	1.06887	3	0.106887	1.11295	3	0.111295	NA	NA	NA	NA	NA	NA	before	before
1070	91	2016	13	NA	NA	NA	NA	NA	NA	NA	NA	NA	NA	NA	NA	before	before
1071	91	2016	13	NA	NA	NA	NA	NA	NA	NA	NA	NA	NA	NA	NA	before	before
1075	91	2016	13	NA	NA	NA	NA	NA	NA	NA	NA	NA	NA	NA	NA	before	before
1076	91	2016	13	NA	NA	NA	NA	NA	NA	NA	NA	NA	NA	NA	NA	before	before
1080	91	2016	13	NA	NA	NA	NA	NA	NA	NA	NA	NA	NA	NA	NA	before	before
1081	91	2016	13	NA	NA	NA	NA	NA	NA	NA	NA	NA	NA	NA	NA	before	before
1153	94	2016	18.91	2.1	3	0.519615	2.8	3	0.34641	8.3	3	0.69282	7.7	3	0.866025	after	after
1162	95	2016	4	0.326923	3	0.0326923	0.203846	3	0.0203846	NA	NA	NA	NA	NA	NA	before	before
1168	97	2015	13.5	NA	NA	NA	NA	NA	NA	10.6589	3	0.1066	9.57364	3	0.26163	before	after
1172	97	2015	6.7	NA	NA	NA	NA	NA	NA	7.89729	3	0.65891	6.8314	3	0.46511	before	before
1176	97	2015	7.89	NA	NA	NA	NA	NA	NA	6.35659	3	0.05814	6.14341	3	0.20349	before	before
1190	98	2015	16.6	4.8	3	0.02	3.35	3	0.09	NA	NA	NA	NA	NA	NA	after	after
1200	99	2015	34.22	NA	NA	NA	NA	NA	NA	NA	NA	NA	NA	NA	NA	after	after
1201	99	2015	34.22	NA	NA	NA	NA	NA	NA	NA	NA	NA	NA	NA	NA	after	after
1202	99	2015	34.22	NA	NA	NA	NA	NA	NA	NA	NA	NA	NA	NA	NA	after	after
1203	99	2015	34.22	NA	NA	NA	NA	NA	NA	NA	NA	NA	NA	NA	NA	after	after
1283	107	2014	14.7	NA	NA	NA	NA	NA	NA	8.96	3	0.896	8.13	3	0.813	before	after
1284	107	2014	14.7	NA	NA	NA	NA	NA	NA	10.31	3	1.031	8.13	3	0.813	before	after
1295	107	2014	7.5	NA	NA	NA	NA	NA	NA	7.93	3	0.793	7.02	3	0.702	before	before
1296	107	2014	7.5	NA	NA	NA	NA	NA	NA	7.98	3	0.798	7.02	3	0.702	before	before
1307	107	2014	5.8	NA	NA	NA	NA	NA	NA	5.05	3	0.505	4.65	3	0.465	before	before
1308	107	2014	5.8	NA	NA	NA	NA	NA	NA	5.33	3	0.533	4.65	3	0.465	before	before
1319	108	2014	8.58	NA	NA	NA	NA	NA	NA	7.22727	2	0.722727	7	2	0.7	before	before
1320	108	2014	8.58	NA	NA	NA	NA	NA	NA	7.40909	2	0.740909	7	2	0.7	before	before
1321	108	2014	8.58	NA	NA	NA	NA	NA	NA	7.22727	2	0.722727	7	2	0.7	before	before
1338	109	2014	8.9	NA	NA	NA	NA	NA	NA	3.63	3	0.363	1.99	3	0.199	before	before
1343	110	2014	17.05	NA	NA	NA	NA	NA	NA	5.61078	3	0.561078	3.94478	3	0.394478	after	after
1378	114	2013	9.39	7	3	0.7	5.24	3	0.524	2.47	3	0.247	3.15	3	0.315	before	before
1379	114	2013	9.39	7.34	3	0.734	5.24	3	0.524	2.23	3	0.223	3.15	3	0.315	before	before
1380	114	2013	9.39	6.35	3	0.635	5.24	3	0.524	1.93	3	0.193	3.15	3	0.315	before	before
1381	114	2013	9.39	6.9	3	0.69	5.24	3	0.524	2.14	3	0.214	3.15	3	0.315	before	before
1382	114	2013	9.39	7.5	3	0.75	5.24	3	0.524	2.38	3	0.238	3.15	3	0.315	before	before
1397	117	2013	4.8	0.55	3	0.055	0.39	3	0.039	NA	NA	NA	NA	NA	NA	before	before
1398	117	2013	4.8	0.646	3	0.0646	0.39	3	0.039	NA	NA	NA	NA	NA	NA	before	before
1408	117	2013	4.8	0.643	3	0.0643	0.409	3	0.0409	NA	NA	NA	NA	NA	NA	before	before
1409	117	2013	4.8	0.69	3	0.069	0.409	3	0.0409	NA	NA	NA	NA	NA	NA	before	before
1419	117	2013	4.8	0.69	3	0.069	0.5	3	0.05	NA	NA	NA	NA	NA	NA	before	before
1420	117	2013	4.8	0.73	3	0.073	0.5	3	0.05	NA	NA	NA	NA	NA	NA	before	before
1430	117	2013	4.8	0.715	3	0.0715	0.511	3	0.0511	NA	NA	NA	NA	NA	NA	before	before
1431	117	2013	4.8	0.807	3	0.0807	0.511	3	0.0511	NA	NA	NA	NA	NA	NA	before	before
1441	117	2013	4.8	0.41	3	0.041	0.26	3	0.026	NA	NA	NA	NA	NA	NA	before	before
1442	117	2013	4.8	0.52	3	0.052	0.26	3	0.026	NA	NA	NA	NA	NA	NA	before	before
1452	117	2013	4.8	0.473	3	0.0473	0.313	3	0.0313	NA	NA	NA	NA	NA	NA	before	before
1453	117	2013	4.8	0.537	3	0.0537	0.313	3	0.0313	NA	NA	NA	NA	NA	NA	before	before
1463	117	2013	4.8	0.46	3	0.046	0.32	3	0.032	NA	NA	NA	NA	NA	NA	before	before
1464	117	2013	4.8	0.58	3	0.058	0.32	3	0.032	NA	NA	NA	NA	NA	NA	before	before
1474	117	2013	4.8	0.531	3	0.0531	0.367	3	0.0367	NA	NA	NA	NA	NA	NA	before	before
1475	117	2013	4.8	0.617	3	0.0617	0.367	3	0.0367	NA	NA	NA	NA	NA	NA	before	before
1495	120	2012	18.1	2.8728	3	0.28728	2.865	3	0.2865	13.9272	3	1.39272	16.235	3	1.6235	after	after
1525	126	2010	8.45	3.4	3	0.34	3.4	3	0.34	11.5	3	1.15	11.9	3	1.19	before	before
1526	126	2010	8.45	3.3	3	0.33	3.4	3	0.34	11.3	3	1.13	11.9	3	1.19	before	before
1527	126	2010	8.45	3.1	3	0.31	3.4	3	0.34	11.6	3	1.16	11.9	3	1.19	before	before
1540	127	2010	8.8	NA	NA	NA	NA	NA	NA	5.96026	3	0.596026	5.43709	3	0.543709	before	before
1541	127	2010	8.8	NA	NA	NA	NA	NA	NA	6.31788	3	0.631788	5.43709	3	0.543709	before	before
1542	127	2010	8.8	NA	NA	NA	NA	NA	NA	6.07285	3	0.607285	5.43709	3	0.543709	before	before
1581	132	2006	4.7	3.3	3	0.1	2.9	3	0.4	NA	NA	NA	NA	NA	NA	before	before
1582	132	2006	4.7	2.5	3	0.8	3.3	3	0.7	NA	NA	NA	NA	NA	NA	before	before
1583	132	2006	4.7	3.1	3	0.6	2.9	3	0.4	NA	NA	NA	NA	NA	NA	before	before
1584	132	2006	4.7	2.8	3	0.8	3.3	3	0.7	NA	NA	NA	NA	NA	NA	before	before
1595	132	2006	4.7	2.2	3	0.7	2.5	3	0.6	NA	NA	NA	NA	NA	NA	before	before
1596	132	2006	4.7	2.2	3	0.2	1.9	3	0.2	NA	NA	NA	NA	NA	NA	before	before
1597	132	2006	4.7	2.5	3	0.3	2.5	3	0.6	NA	NA	NA	NA	NA	NA	before	before
1598	132	2006	4.7	1.9	3	1	1.9	3	0.2	NA	NA	NA	NA	NA	NA	before	before
1629	134	2006	16.4	2.98541	3	0.37598	3.10215	3	0.72499	NA	NA	NA	NA	NA	NA	after	after
1630	134	2006	16	3.35204	3	0.20015	3.66673	3	0.46683	NA	NA	NA	NA	NA	NA	after	after
1631	134	2006	16	2.39618	3	0.38908	3.08086	3	0.34868	NA	NA	NA	NA	NA	NA	after	after
1632	134	2006	16	2.49158	3	0.96147	2.95776	3	0.72115	NA	NA	NA	NA	NA	NA	after	after
1633	134	2006	16	1.13169	3	0.16461	2.20265	3	0.66387	NA	NA	NA	NA	NA	NA	after	after
1634	134	2006	16	1.09241	3	0.10288	1.49484	3	0.43914	NA	NA	NA	NA	NA	NA	after	after
1635	134	2006	16	0.817434	3	0.377856	1.09402	3	0.19497	NA	NA	NA	NA	NA	NA	after	after
1636	134	2006	16	0.763187	3	0.245043	0.945491	3	0.289599	NA	NA	NA	NA	NA	NA	after	after
1637	134	2006	16	0.675271	3	0.09914	0.940739	3	0.246241	NA	NA	NA	NA	NA	NA	after	after
1638	134	2006	16	0.529368	3	0.087916	0.82382	3	0.26001	NA	NA	NA	NA	NA	NA	after	after
1639	134	2006	16	0.499439	3	0.155256	0.76	3	0.20688	NA	NA	NA	NA	NA	NA	after	after
1640	134	2006	16	0.458287	3	0.10288	0.763129	3	0.260021	NA	NA	NA	NA	NA	NA	after	after
1641	134	2006	16	0.465769	3	0.087916	0.776271	3	0.350649	NA	NA	NA	NA	NA	NA	after	after
1642	134	2006	16	0.452675	3	0.149644	0.816712	3	0.352618	NA	NA	NA	NA	NA	NA	after	after
1643	134	2006	16	0.419005	3	0.091657	0.829842	3	0.151686	NA	NA	NA	NA	NA	NA	after	after
1644	134	2006	16	0.359147	3	0.084175	0.766107	3	0.159533	NA	NA	NA	NA	NA	NA	after	after
1645	134	2006	16	0.392817	3	0.080434	0.658789	3	0.273867	NA	NA	NA	NA	NA	NA	after	after
1646	134	2006	16	0.419005	3	0.099139	0.675806	3	0.100563	NA	NA	NA	NA	NA	NA	after	after
1647	134	2006	16	0.30303	3	0.084175	0.635463	3	0.070954	NA	NA	NA	NA	NA	NA	after	after
1648	134	2006	16	0.261878	3	0.110363	0.575721	3	0.116303	NA	NA	NA	NA	NA	NA	after	after
1729	135	2006	3.9	1.17111	3	0.117111	1.00444	3	0.100444	2.76222	3	0.276222	3.31111	3	0.331111	before	before
1738	136	2005	19.6	3.72	4	0.372	3.09	4	0.309	NA	NA	NA	NA	NA	NA	after	after
1743	136	2005	19.6	3.69	4	0.369	3.01	4	0.301	NA	NA	NA	NA	NA	NA	after	after
1776	141	1999	40.5	0.695	4	0.0695	0.713	4	0.0713	13.5081	4	1.35081	13.5899	4	1.35899	after	after
1819	147	2021	9.9	3.47	3	0.347	2.52	3	0.252	NA	NA	NA	NA	NA	NA	before	before
1843	151	2018	7.6	1.98	3	0.198	1.86	3	0.186	5.39	3	0.539	4.24	3	0.424	before	before
1850	152	2021	23.3	NA	NA	NA	NA	NA	NA	4.92658	3	0.492658	5.02137	3	0.502137	after	after
1925	160	2022	5.6	2.23	4	0.08	2.17	4	0.07	2.55	4	0.13	2.5	4	0.12	before	before
1926	160	2022	5.6	1.73	4	0.03	1.69	4	0.05	2.12	4	0.08	2.19	4	0.07	before	before
1927	160	2022	5.6	1.9	4	0.05	1.87	4	0.05	2.27	4	0.11	2.23	4	0.09	before	before
1974	163	2022	9.9	2.0617	4	0.20617	0.7994	4	0.07994	NA	NA	NA	NA	NA	NA	before	before
1982	163	2022	5.3	0.6814	4	0.06814	0.6428	4	0.06428	NA	NA	NA	NA	NA	NA	before	before
1988	164	2022	12.1	4.35443	3	0.435443	3.24051	3	0.324051	NA	NA	NA	NA	NA	NA	before	before
1991	165	2022	13.8	NA	NA	NA	NA	NA	NA	NA	NA	NA	NA	NA	NA	before	after
1992	165	2022	13.8	NA	NA	NA	NA	NA	NA	NA	NA	NA	NA	NA	NA	before	after
1993	165	2022	13.8	NA	NA	NA	NA	NA	NA	NA	NA	NA	NA	NA	NA	before	after
1994	165	2022	13.8	NA	NA	NA	NA	NA	NA	NA	NA	NA	NA	NA	NA	before	after
1995	165	2022	13.8	NA	NA	NA	NA	NA	NA	NA	NA	NA	NA	NA	NA	before	after
1996	165	2022	13.8	NA	NA	NA	NA	NA	NA	NA	NA	NA	NA	NA	NA	before	after
1999	165	2022	13.8	4.50528	4	0.450528	2.7492	4	0.27492	9.1368	4	0.91368	9.492	4	0.9492	before	after
2000	165	2022	13.8	3.39565	4	0.339565	2.7492	4	0.27492	9.8553	4	0.98553	9.492	4	0.9492	before	after
2001	165	2022	13.8	4.064	4	0.4064	2.7492	4	0.27492	9.271	4	0.9271	9.492	4	0.9492	before	after
2012	167	2020	4.8	4.1781	3	0.41781	3.37176	3	0.337176	3.05661	3	0.305661	2.60241	3	0.260241	before	before
2013	167	2020	4.8	3.4725	3	0.34725	3.21114	3	0.321114	3.2925	3	0.32925	2.62908	3	0.262908	before	before
2014	167	2020	4.8	NA	NA	NA	NA	NA	NA	NA	NA	NA	NA	NA	NA	before	before
2015	167	2020	4.8	NA	NA	NA	NA	NA	NA	NA	NA	NA	NA	NA	NA	before	before
2016	167	2020	4.8	NA	NA	NA	NA	NA	NA	NA	NA	NA	NA	NA	NA	before	before
2057	168	2020	13.4	NA	NA	NA	NA	NA	NA	0.81452	4	0.46038	0.81452	4	0.212482	before	after
2060	169	2021	10	0.978857	3	0.0978857	0.89618	3	0.089618	NA	NA	NA	NA	NA	NA	before	before
2065	170	2020	22.75	2.62281	3	0.486187	1.37061	3	0.478566	NA	NA	NA	NA	NA	NA	after	after
2110	176	2015	25	5.2	4	0.52	3.5	4	0.35	33	4	3.3	31	4	3.1	after	after
2116	176	2015	25	3.4	4	0.34	2.7	4	0.27	31	4	3.1	27	4	2.7	after	after
2122	176	2015	25	1.7	4	0.17	1.5	4	0.15	25	4	2.5	23	4	2.3	after	after
2128	176	2015	25	0.9	4	0.09	0.7	4	0.07	22	4	2.2	22	4	2.2	after	after
2134	176	2015	25	1.8	4	0.18	1.5	4	0.15	26	4	2.6	24	4	2.4	after	after
2165	177	2015	25.83	NA	NA	NA	NA	NA	NA	1.7	4	0.6	1.8	4	0.4	after	after
2173	178	2014	0.79	0.333	4	0.0333	0.228	4	0.0228	NA	NA	NA	NA	NA	NA	before	before
2174	178	2014	0.79	0.277	4	0.0277	0.228	4	0.0228	NA	NA	NA	NA	NA	NA	before	before
2205	184	2012	4.48	NA	NA	NA	NA	NA	NA	1.21747	4	0.121747	0.62055	4	0.062055	before	before
2206	184	2012	4.48	NA	NA	NA	NA	NA	NA	0.86028	4	0.086028	0.62055	4	0.062055	before	before
2207	184	2012	4.48	NA	NA	NA	NA	NA	NA	0.96726	4	0.096726	0.62055	4	0.062055	before	before
2224	187	2005	12.1	3.87631	3	0.387631	3.32481	3	0.332481	NA	NA	NA	NA	NA	NA	before	before
2225	187	2005	12.1	3.28574	3	0.328574	2.86576	3	0.286576	NA	NA	NA	NA	NA	NA	before	before
2226	187	2005	12.1	3.46529	3	0.346529	3.07734	3	0.307734	NA	NA	NA	NA	NA	NA	before	before
2239	187	2005	12.1	NA	NA	NA	NA	NA	NA	NA	NA	NA	NA	NA	NA	before	before
2240	187	2005	12.1	NA	NA	NA	NA	NA	NA	NA	NA	NA	NA	NA	NA	before	before
2241	187	2005	12.1	NA	NA	NA	NA	NA	NA	NA	NA	NA	NA	NA	NA	before	before
2254	187	2005	12.1	NA	NA	NA	NA	NA	NA	NA	NA	NA	NA	NA	NA	before	before
2255	187	2005	12.1	NA	NA	NA	NA	NA	NA	NA	NA	NA	NA	NA	NA	before	before
2256	187	2005	12.1	NA	NA	NA	NA	NA	NA	NA	NA	NA	NA	NA	NA	before	before
2269	187	2005	12.1	NA	NA	NA	NA	NA	NA	NA	NA	NA	NA	NA	NA	before	before
2270	187	2005	12.1	NA	NA	NA	NA	NA	NA	NA	NA	NA	NA	NA	NA	before	before
2271	187	2005	12.1	NA	NA	NA	NA	NA	NA	NA	NA	NA	NA	NA	NA	before	before
2292	190	2022	27.1	NA	NA	NA	NA	NA	NA	3.15407	3	0.315407	4.80565	3	0.480565	after	after
2310	191	2022	9.57	2.47	3	0.247	2.31	3	0.231	NA	NA	NA	NA	NA	NA	before	before
2311	191	2022	9.57	1.9	3	0.19	1.5	3	0.15	NA	NA	NA	NA	NA	NA	before	before
2312	191	2022	9.57	1.31	3	0.131	0.96	3	0.096	NA	NA	NA	NA	NA	NA	before	before
2313	191	2022	9.57	0.92	3	0.092	0.61	3	0.061	NA	NA	NA	NA	NA	NA	before	before
2314	191	2022	9.57	0.74	3	0.074	0.46	3	0.046	NA	NA	NA	NA	NA	NA	before	before
2315	191	2022	9.57	1.03	3	0.103	0.32	3	0.032	NA	NA	NA	NA	NA	NA	before	before
2340	191	2022	9.57	1.69	3	0.169	1.34	3	0.134	NA	NA	NA	NA	NA	NA	before	before
2341	191	2022	9.57	1.13	3	0.113	0.77	3	0.077	NA	NA	NA	NA	NA	NA	before	before
2342	191	2022	9.57	0.6	3	0.06	0.7	3	0.07	NA	NA	NA	NA	NA	NA	before	before
2343	191	2022	9.57	0.33	3	0.033	0.44	3	0.044	NA	NA	NA	NA	NA	NA	before	before
2344	191	2022	9.57	0.23	3	0.023	0.19	3	0.019	NA	NA	NA	NA	NA	NA	before	before
2345	191	2022	9.57	0.2	3	0.02	0.31	3	0.031	NA	NA	NA	NA	NA	NA	before	before
2370	191	2022	9.57	2.44	3	0.244	2.33	3	0.233	NA	NA	NA	NA	NA	NA	before	before
2371	191	2022	9.57	1.83	3	0.183	1.34	3	0.134	NA	NA	NA	NA	NA	NA	before	before
2372	191	2022	9.57	1.14	3	0.114	0.89	3	0.089	NA	NA	NA	NA	NA	NA	before	before
2373	191	2022	9.57	0.88	3	0.088	1.11	3	0.111	NA	NA	NA	NA	NA	NA	before	before
2374	191	2022	9.57	0.98	3	0.098	0.98	3	0.098	NA	NA	NA	NA	NA	NA	before	before
2375	191	2022	9.57	0.49	3	0.049	0.51	3	0.051	NA	NA	NA	NA	NA	NA	before	before
2400	191	2022	9.57	3.51	3	0.351	2.94	3	0.294	NA	NA	NA	NA	NA	NA	before	before
2401	191	2022	9.57	2.26	3	0.226	3.07	3	0.307	NA	NA	NA	NA	NA	NA	before	before
2402	191	2022	9.57	1.66	3	0.166	2.07	3	0.207	NA	NA	NA	NA	NA	NA	before	before
2403	191	2022	9.57	1.11	3	0.111	1.31	3	0.131	NA	NA	NA	NA	NA	NA	before	before
2404	191	2022	9.57	0.7	3	0.07	0.98	3	0.098	NA	NA	NA	NA	NA	NA	before	before
2405	191	2022	9.57	0.57	3	0.057	0.96	3	0.096	NA	NA	NA	NA	NA	NA	before	before
2418	192	2022	13.8	2.31	9	0.09	1.87	9	0.03	NA	NA	NA	NA	NA	NA	before	after
2419	192	2022	13.8	2.15	9	0.06	1.87	9	0.03	NA	NA	NA	NA	NA	NA	before	after
2420	192	2022	13.8	1.75	9	0.03	1.87	9	0.03	NA	NA	NA	NA	NA	NA	before	after
2421	192	2022	13.8	1.56	9	0.03	1.87	9	0.03	NA	NA	NA	NA	NA	NA	before	after
2430	192	2022	13.8	0.91	9	0.09	0.89	9	0.03	NA	NA	NA	NA	NA	NA	before	after
2431	192	2022	13.8	1.93	9	0.15	0.89	9	0.03	NA	NA	NA	NA	NA	NA	before	after
2432	192	2022	13.8	1.17	9	0.12	0.89	9	0.03	NA	NA	NA	NA	NA	NA	before	after
2433	192	2022	13.8	0.93	9	0.06	0.89	9	0.03	NA	NA	NA	NA	NA	NA	before	after
2442	192	2022	13.8	2.39	9	0.03	2.38	9	0.15	NA	NA	NA	NA	NA	NA	before	after
2443	192	2022	13.8	2.64	9	0.21	2.38	9	0.15	NA	NA	NA	NA	NA	NA	before	after
2444	192	2022	13.8	2.07	9	0.36	2.38	9	0.15	NA	NA	NA	NA	NA	NA	before	after
2445	192	2022	13.8	2.52	9	0.03	2.38	9	0.15	NA	NA	NA	NA	NA	NA	before	after
2454	192	2022	13.8	1.8	9	0.24	1.8	9	0.3	NA	NA	NA	NA	NA	NA	before	after
2455	192	2022	13.8	1.83	9	0.09	1.8	9	0.3	NA	NA	NA	NA	NA	NA	before	after
2456	192	2022	13.8	1.89	9	0.15	1.8	9	0.3	NA	NA	NA	NA	NA	NA	before	after
2457	192	2022	13.8	2.16	9	0.3	1.8	9	0.3	NA	NA	NA	NA	NA	NA	before	after
2466	192	2022	13.8	2.37	9	0.24	2.05	9	0.18	NA	NA	NA	NA	NA	NA	before	after
2467	192	2022	13.8	2.26	9	0.21	2.05	9	0.18	NA	NA	NA	NA	NA	NA	before	after
2468	192	2022	13.8	2.16	9	0.24	2.05	9	0.18	NA	NA	NA	NA	NA	NA	before	after
2469	192	2022	13.8	2.03	9	0.06	2.05	9	0.18	NA	NA	NA	NA	NA	NA	before	after
2478	192	2022	13.8	2.06	9	0.15	2	9	0.15	NA	NA	NA	NA	NA	NA	before	after
2479	192	2022	13.8	2.25	9	0.36	2	9	0.15	NA	NA	NA	NA	NA	NA	before	after
2480	192	2022	13.8	2.13	9	0.12	2	9	0.15	NA	NA	NA	NA	NA	NA	before	after
2481	192	2022	13.8	1.87	9	0.15	2	9	0.15	NA	NA	NA	NA	NA	NA	before	after
2490	193	2022	14.85	6.66039	3	0.0612125	4.73337	3	0.3608	10.7398	3	0.120071	9.26192	3	0.299588	after	after
2497	194	2022	27.5	9.30169	2	2.99142	9.74915	2	2.58873	22.514	2	3.95032	22.1788	2	8.37467	after	after
2498	194	2022	27.5	9.2	2	2.18604	9.70847	2	1.03549	23.1285	2	3.00224	22.4022	2	3.63429	after	after
2499	194	2022	27.5	10.7458	2	3.50917	9.76949	2	2.30109	19.162	2	5.21442	25.6983	2	4.74038	after	after
2500	195	2022	7.9	NA	NA	NA	NA	NA	NA	7.08	2	0.708	7.5	2	0.75	before	before
2501	195	2022	7.9	NA	NA	NA	NA	NA	NA	7.14	2	0.714	7.5	2	0.75	before	before
2508	195	2022	7.9	NA	NA	NA	NA	NA	NA	NA	NA	NA	NA	NA	NA	before	before
2509	195	2022	7.9	NA	NA	NA	NA	NA	NA	NA	NA	NA	NA	NA	NA	before	before
2516	195	2022	7.9	NA	NA	NA	NA	NA	NA	NA	NA	NA	NA	NA	NA	before	before
2517	195	2022	7.9	NA	NA	NA	NA	NA	NA	NA	NA	NA	NA	NA	NA	before	before
2524	195	2022	7.9	NA	NA	NA	NA	NA	NA	NA	NA	NA	NA	NA	NA	before	before
2525	195	2022	7.9	NA	NA	NA	NA	NA	NA	NA	NA	NA	NA	NA	NA	before	before
2532	195	2022	7.9	NA	NA	NA	NA	NA	NA	NA	NA	NA	NA	NA	NA	before	before
2533	195	2022	7.9	NA	NA	NA	NA	NA	NA	NA	NA	NA	NA	NA	NA	before	before
2540	195	2022	7.9	NA	NA	NA	NA	NA	NA	NA	NA	NA	NA	NA	NA	before	before
2541	195	2022	7.9	NA	NA	NA	NA	NA	NA	NA	NA	NA	NA	NA	NA	before	before
2548	195	2022	7.9	NA	NA	NA	NA	NA	NA	NA	NA	NA	NA	NA	NA	before	before
2549	195	2022	7.9	NA	NA	NA	NA	NA	NA	NA	NA	NA	NA	NA	NA	before	before
2556	195	2022	7.9	NA	NA	NA	NA	NA	NA	NA	NA	NA	NA	NA	NA	before	before
2557	195	2022	7.9	NA	NA	NA	NA	NA	NA	NA	NA	NA	NA	NA	NA	before	before
2564	195	2022	7.9	NA	NA	NA	NA	NA	NA	6.56187	2	0.656187	6.08027	2	0.608027	before	before
2565	195	2022	7.9	NA	NA	NA	NA	NA	NA	6.38127	2	0.638127	6.08027	2	0.608027	before	before
2574	197	2022	9.28	4.33409	3	0.993228	3.16027	3	0.451467	4.33409	3	1.17381	3.65688	3	0.541761	before	before
2577	198	2021	7.33	3.91	3	0.391	3.02	3	0.302	9.76	3	0.976	9.27	3	0.927	before	before
2580	198	2022	9.14	4.86	3	0.486	4.3	3	0.43	9.06	3	0.906	7.88	3	0.788	before	before
2583	198	2022	5.2	4.23	3	0.423	3.2	3	0.32	8.39	3	0.839	6.17	3	0.617	before	before
2586	198	2021	7.33	3.32	3	0.332	3.22	3	0.322	10.71	3	1.071	8.78	3	0.878	before	before
2589	198	2022	9.14	4.19	3	0.419	3.84	3	0.384	9.54	3	0.954	9.7	3	0.97	before	before
2592	198	2022	5.2	4.4	3	0.44	3.73	3	0.373	9.55	3	0.955	8.75	3	0.875	before	before
2599	200	2021	13.6	NA	NA	NA	NA	NA	NA	0.743408	3	0.0743408	0.585224	3	0.0585224	before	after
2604	200	2021	10.5	NA	NA	NA	NA	NA	NA	0.885294	3	0.0885294	1.6215	3	0.16215	before	before
2609	200	2021	32.3	NA	NA	NA	NA	NA	NA	0.61299	3	0.061299	0.594828	3	0.0594828	after	after
2614	200	2021	11.2	NA	NA	NA	NA	NA	NA	1.12147	3	0.112147	1.55473	3	0.155473	before	before
2622	201	2021	26.16	1.0206	3	0.0637874	0.972757	3	0.0850498	NA	NA	NA	NA	NA	NA	after	after
2626	202	2020	14.8	3.29683	3	0.329683	1.14019	3	0.114019	NA	NA	NA	NA	NA	NA	before	after
2627	202	2020	14.8	4.10794	3	0.410794	1.14019	3	0.114019	NA	NA	NA	NA	NA	NA	before	after
2628	202	2020	14.8	5.78536	3	0.578536	1.14019	3	0.114019	NA	NA	NA	NA	NA	NA	before	after
2629	202	2020	14.8	4.60563	3	0.460563	1.14019	3	0.114019	NA	NA	NA	NA	NA	NA	before	after
2630	202	2020	14.8	4.90056	3	0.490056	1.14019	3	0.114019	NA	NA	NA	NA	NA	NA	before	after
2631	202	2020	14.8	3.13094	3	0.313094	1.14019	3	0.114019	NA	NA	NA	NA	NA	NA	before	after
2632	202	2020	14.8	2.55955	3	0.255955	1.14019	3	0.114019	NA	NA	NA	NA	NA	NA	before	after
2634	202	2020	14.8	4.78996	3	0.478996	1.14019	3	0.114019	NA	NA	NA	NA	NA	NA	before	after
2638	202	2020	14.8	2.16721	3	0.216721	0.839979	3	0.0839979	NA	NA	NA	NA	NA	NA	before	after
2639	202	2020	14.8	2.49896	3	0.249896	0.839979	3	0.0839979	NA	NA	NA	NA	NA	NA	before	after
2640	202	2020	14.8	3.01514	3	0.301514	0.839979	3	0.0839979	NA	NA	NA	NA	NA	NA	before	after
2641	202	2020	14.8	2.6833	3	0.26833	0.839979	3	0.0839979	NA	NA	NA	NA	NA	NA	before	after
2642	202	2020	14.8	2.84924	3	0.284924	0.839979	3	0.0839979	NA	NA	NA	NA	NA	NA	before	after
2643	202	2020	14.8	2.11187	3	0.211187	0.839979	3	0.0839979	NA	NA	NA	NA	NA	NA	before	after
2644	202	2020	14.8	1.72485	3	0.172485	0.839979	3	0.0839979	NA	NA	NA	NA	NA	NA	before	after
2646	202	2020	14.8	2.59113	3	0.259113	0.839979	3	0.0839979	NA	NA	NA	NA	NA	NA	before	after
2650	202	2020	14.8	0.982745	3	0.0982745	0.368305	3	0.0368305	NA	NA	NA	NA	NA	NA	before	after
2651	202	2020	14.8	1.07235	3	0.107235	0.368305	3	0.0368305	NA	NA	NA	NA	NA	NA	before	after
2652	202	2020	14.8	1.55875	3	0.155875	0.368305	3	0.0368305	NA	NA	NA	NA	NA	NA	before	after
2653	202	2020	14.8	1.21322	3	0.121322	0.368305	3	0.0368305	NA	NA	NA	NA	NA	NA	before	after
2654	202	2020	14.8	1.43074	3	0.143074	0.368305	3	0.0368305	NA	NA	NA	NA	NA	NA	before	after
2655	202	2020	14.8	0.867508	3	0.0867508	0.368305	3	0.0368305	NA	NA	NA	NA	NA	NA	before	after
2656	202	2020	14.8	0.803533	3	0.0803533	0.368305	3	0.0368305	NA	NA	NA	NA	NA	NA	before	after
2658	202	2020	14.8	1.03395	3	0.103395	0.368305	3	0.0368305	NA	NA	NA	NA	NA	NA	before	after
2662	202	2020	14.8	0.273445	3	0.0273445	0.124078	3	0.0124078	NA	NA	NA	NA	NA	NA	before	after
2663	202	2020	14.8	0.636135	3	0.0636135	0.124078	3	0.0124078	NA	NA	NA	NA	NA	NA	before	after
2664	202	2020	14.8	0.892128	3	0.0892128	0.124078	3	0.0124078	NA	NA	NA	NA	NA	NA	before	after
2665	202	2020	14.8	0.796097	3	0.0796097	0.124078	3	0.0124078	NA	NA	NA	NA	NA	NA	before	after
2666	202	2020	14.8	0.828099	3	0.0828099	0.124078	3	0.0124078	NA	NA	NA	NA	NA	NA	before	after
2667	202	2020	14.8	0.58275	3	0.058275	0.124078	3	0.0124078	NA	NA	NA	NA	NA	NA	before	after
2668	202	2020	14.8	0.209393	3	0.0209393	0.124078	3	0.0124078	NA	NA	NA	NA	NA	NA	before	after
2670	202	2020	14.8	0.550748	3	0.0550748	0.124078	3	0.0124078	NA	NA	NA	NA	NA	NA	before	after
2674	202	2020	14.8	2.86088	3	0.286088	1.68425	3	0.168425	NA	NA	NA	NA	NA	NA	before	after
2675	202	2020	14.8	4.35393	3	0.435393	1.68425	3	0.168425	NA	NA	NA	NA	NA	NA	before	after
2676	202	2020	14.8	5.16857	3	0.516857	1.68425	3	0.168425	NA	NA	NA	NA	NA	NA	before	after
2677	202	2020	14.8	4.60296	3	0.460296	1.68425	3	0.168425	NA	NA	NA	NA	NA	NA	before	after
2678	202	2020	14.8	4.89692	3	0.489692	1.68425	3	0.168425	NA	NA	NA	NA	NA	NA	before	after
2679	202	2020	14.8	3.69798	3	0.369798	1.68425	3	0.168425	NA	NA	NA	NA	NA	NA	before	after
2680	202	2020	14.8	2.40855	3	0.240855	1.68425	3	0.168425	NA	NA	NA	NA	NA	NA	before	after
2682	202	2020	14.8	3.96931	3	0.396931	1.68425	3	0.168425	NA	NA	NA	NA	NA	NA	before	after
2686	202	2020	14.8	1.47824	3	0.147824	0.957874	3	0.0957874	NA	NA	NA	NA	NA	NA	before	after
2687	202	2020	14.8	2.36059	3	0.236059	0.957874	3	0.0957874	NA	NA	NA	NA	NA	NA	before	after
2688	202	2020	14.8	3.67265	3	0.367265	0.957874	3	0.0957874	NA	NA	NA	NA	NA	NA	before	after
2689	202	2020	14.8	2.69996	3	0.269996	0.957874	3	0.0957874	NA	NA	NA	NA	NA	NA	before	after
2690	202	2020	14.8	3.33344	3	0.333344	0.957874	3	0.0957874	NA	NA	NA	NA	NA	NA	before	after
2691	202	2020	14.8	2.2924	3	0.22924	0.957874	3	0.0957874	NA	NA	NA	NA	NA	NA	before	after
2692	202	2020	14.8	1.52348	3	0.152348	0.957874	3	0.0957874	NA	NA	NA	NA	NA	NA	before	after
2694	202	2020	14.8	2.22468	3	0.222468	0.957874	3	0.0957874	NA	NA	NA	NA	NA	NA	before	after
2698	202	2020	14.8	0.801419	3	0.0801419	0.471369	3	0.0471369	NA	NA	NA	NA	NA	NA	before	after
2699	202	2020	14.8	1.25683	3	0.125683	0.471369	3	0.0471369	NA	NA	NA	NA	NA	NA	before	after
2700	202	2020	14.8	1.96395	3	0.196395	0.471369	3	0.0471369	NA	NA	NA	NA	NA	NA	before	after
2701	202	2020	14.8	1.44548	3	0.144548	0.471369	3	0.0471369	NA	NA	NA	NA	NA	NA	before	after
2702	202	2020	14.8	1.80684	3	0.180684	0.471369	3	0.0471369	NA	NA	NA	NA	NA	NA	before	after
2703	202	2020	14.8	1.25694	3	0.125694	0.471369	3	0.0471369	NA	NA	NA	NA	NA	NA	before	after
2704	202	2020	14.8	0.769886	3	0.0769886	0.471369	3	0.0471369	NA	NA	NA	NA	NA	NA	before	after
2706	202	2020	14.8	1.14696	3	0.114696	0.471369	3	0.0471369	NA	NA	NA	NA	NA	NA	before	after
2710	202	2020	14.8	0.444261	3	0.0444261	0.255946	3	0.0255946	NA	NA	NA	NA	NA	NA	before	after
2711	202	2020	14.8	0.774201	3	0.0774201	0.255946	3	0.0255946	NA	NA	NA	NA	NA	NA	before	after
2712	202	2020	14.8	1.10425	3	0.110425	0.255946	3	0.0255946	NA	NA	NA	NA	NA	NA	before	after
2713	202	2020	14.8	0.915714	3	0.0915714	0.255946	3	0.0255946	NA	NA	NA	NA	NA	NA	before	after
2714	202	2020	14.8	0.994382	3	0.0994382	0.255946	3	0.0255946	NA	NA	NA	NA	NA	NA	before	after
2715	202	2020	14.8	0.805734	3	0.0805734	0.255946	3	0.0255946	NA	NA	NA	NA	NA	NA	before	after
2716	202	2020	14.8	0.397238	3	0.0397238	0.255946	3	0.0255946	NA	NA	NA	NA	NA	NA	before	after
2718	202	2020	14.8	0.711466	3	0.0711466	0.255946	3	0.0255946	NA	NA	NA	NA	NA	NA	before	after
2722	203	2020	15.9	4.82	3	0.311769	3.15	3	0.779423	NA	NA	NA	NA	NA	NA	after	after
2727	203	2020	15.9	3.84	3	0.987269	3.27	3	0.69282	NA	NA	NA	NA	NA	NA	after	after
2732	204	2020	6.26	2.13946	4	0.37668	2.40609	4	0.317427	6.36076	4	0.56962	5.60127	4	0.474684	before	before
2733	204	2020	6.26	3.93292	4	0.954396	2.40609	4	0.317427	6.55063	4	1.32911	5.60127	4	0.474684	before	before
2734	204	2020	6.26	4.42493	4	0.256058	2.40609	4	0.317427	7.45253	4	0.85443	5.60127	4	0.474684	before	before
2753	206	2020	22.15	6.475	3	0.6475	5.225	3	0.5225	NA	NA	NA	NA	NA	NA	after	after
2762	207	2020	12.8	4.99	3	0.499	3.75	3	0.375	NA	NA	NA	NA	NA	NA	before	before
2763	207	2020	12.8	3.12	3	0.312	2.72	3	0.272	NA	NA	NA	NA	NA	NA	before	before
2764	207	2020	12.8	3.03	3	0.303	3.4	3	0.34	NA	NA	NA	NA	NA	NA	before	before
2765	207	2020	12.8	2.03	3	0.203	2.07	3	0.207	NA	NA	NA	NA	NA	NA	before	before
2766	207	2020	12.8	1.92	3	0.192	1.81	3	0.181	NA	NA	NA	NA	NA	NA	before	before
2767	207	2020	12.8	2.92	3	0.292	2.95	3	0.295	NA	NA	NA	NA	NA	NA	before	before
2768	207	2020	12.8	1.48	3	0.148	1.46	3	0.146	NA	NA	NA	NA	NA	NA	before	before
2769	207	2020	12.8	0.97	3	0.097	1.09	3	0.109	NA	NA	NA	NA	NA	NA	before	before
2770	207	2020	12.8	1.55	3	0.155	1.65	3	0.165	NA	NA	NA	NA	NA	NA	before	before
2771	207	2020	12.8	2.5	3	0.25	2.18	3	0.218	NA	NA	NA	NA	NA	NA	before	before
2772	207	2020	12.8	1.75	3	0.175	1.68	3	0.168	NA	NA	NA	NA	NA	NA	before	before
2773	207	2020	12.8	2.25	3	0.225	2.41	3	0.241	NA	NA	NA	NA	NA	NA	before	before
2774	208	2019	3.6	4.26269	3	0.426269	3.76119	3	0.376119	NA	NA	NA	NA	NA	NA	before	before
2787	208	2019	3.6	1.49864	3	0.149864	1.29428	3	0.129428	NA	NA	NA	NA	NA	NA	before	before
2800	209	2018	6.62	2.03636	3	0.203636	1.79773	3	0.179773	NA	NA	NA	NA	NA	NA	before	before
2801	209	2018	6.62	2.17955	3	0.217955	2.11591	3	0.211591	NA	NA	NA	NA	NA	NA	before	before
2802	209	2018	6.62	2.17955	3	0.217955	2.16364	3	0.216364	NA	NA	NA	NA	NA	NA	before	before
2803	209	2018	6.62	2.25909	3	0.225909	2.1	3	0.21	NA	NA	NA	NA	NA	NA	before	before
2804	209	2018	6.62	2.06818	3	0.206818	1.86136	3	0.186136	NA	NA	NA	NA	NA	NA	before	before
2805	209	2018	6.62	2.35455	3	0.235455	1.84545	3	0.184545	NA	NA	NA	NA	NA	NA	before	before
2806	209	2018	6.62	2.1	3	0.21	1.79773	3	0.179773	NA	NA	NA	NA	NA	NA	before	before
2807	209	2018	6.62	2.21136	3	0.221136	2.11591	3	0.211591	NA	NA	NA	NA	NA	NA	before	before
2808	209	2018	6.62	2.56136	3	0.256136	2.16364	3	0.216364	NA	NA	NA	NA	NA	NA	before	before
2809	209	2018	6.62	2.275	3	0.2275	2.1	3	0.21	NA	NA	NA	NA	NA	NA	before	before
2810	209	2018	6.62	2.46591	3	0.246591	1.86136	3	0.186136	NA	NA	NA	NA	NA	NA	before	before
2811	209	2018	6.62	2.83182	3	0.283182	1.84545	3	0.184545	NA	NA	NA	NA	NA	NA	before	before
2812	209	2018	6.02	2.04999	3	0.204999	1.78956	3	0.178956	NA	NA	NA	NA	NA	NA	before	before
2813	209	2018	6.02	2.3285	3	0.23285	2.13234	3	0.213234	NA	NA	NA	NA	NA	NA	before	before
2814	209	2018	6.02	2.29837	3	0.229837	2.20665	3	0.220665	NA	NA	NA	NA	NA	NA	before	before
2815	209	2018	6.02	2.34122	3	0.234122	2.26155	3	0.226155	NA	NA	NA	NA	NA	NA	before	before
2816	209	2018	6.02	2.42624	3	0.242624	2.36063	3	0.236063	NA	NA	NA	NA	NA	NA	before	before
2817	209	2018	6.02	2.52131	3	0.252131	2.45503	3	0.245503	NA	NA	NA	NA	NA	NA	before	before
2818	209	2018	6.02	2.08413	3	0.208413	1.78956	3	0.178956	NA	NA	NA	NA	NA	NA	before	before
2819	209	2018	6.02	2.61102	3	0.261102	2.13234	3	0.213234	NA	NA	NA	NA	NA	NA	before	before
2820	209	2018	6.02	2.32381	3	0.232381	2.20665	3	0.220665	NA	NA	NA	NA	NA	NA	before	before
2821	209	2018	6.02	2.65253	3	0.265253	2.26155	3	0.226155	NA	NA	NA	NA	NA	NA	before	before
2822	209	2018	6.02	2.75028	3	0.275028	2.36063	3	0.236063	NA	NA	NA	NA	NA	NA	before	before
2823	209	2018	6.02	2.82392	3	0.282392	2.45503	3	0.245503	NA	NA	NA	NA	NA	NA	before	before
2868	211	2017	14.1	4.78	3	0.19	3.49	3	0.29	NA	NA	NA	NA	NA	NA	before	after
2869	211	2017	14.1	4.9	3	0.61	3.49	3	0.29	NA	NA	NA	NA	NA	NA	before	after
2870	211	2017	14.1	4.41	3	0.49	3.49	3	0.29	NA	NA	NA	NA	NA	NA	before	after
2871	211	2017	14.1	3.82	3	0.51	3.49	3	0.29	NA	NA	NA	NA	NA	NA	before	after
2872	211	2017	14.1	3.23	3	0.78	3.49	3	0.29	NA	NA	NA	NA	NA	NA	before	after
2873	211	2017	14.1	5.28	3	0.11	3.57	3	0.18	NA	NA	NA	NA	NA	NA	before	after
2874	211	2017	14.1	5.39	3	0.1	3.57	3	0.18	NA	NA	NA	NA	NA	NA	before	after
2875	211	2017	14.1	4.69	3	0.26	3.57	3	0.18	NA	NA	NA	NA	NA	NA	before	after
2876	211	2017	14.1	4.26	3	0.09	3.57	3	0.18	NA	NA	NA	NA	NA	NA	before	after
2877	211	2017	14.1	3.69	3	0.1	3.57	3	0.18	NA	NA	NA	NA	NA	NA	before	after
2878	212	2017	16.7	1.14	2	0.114	0.87	2	0.087	7.28	2	0.728	5.53	2	0.553	after	after
2879	212	2017	16.7	2.05	2	0.205	0.87	2	0.087	7.03	2	0.703	5.53	2	0.553	after	after
2889	212	2017	13.4	1.11	2	0.111	0.88	2	0.088	7.03	2	0.703	5.28	2	0.528	before	after
2890	212	2017	13.4	1.19	2	0.119	0.88	2	0.088	7.48	2	0.748	5.28	2	0.528	before	after
2900	212	2017	13.4	1.46	2	0.146	0.84	2	0.084	6.48	2	0.648	5.33	2	0.533	before	after
2901	212	2017	13.4	1.5	2	0.15	0.84	2	0.084	6.46	2	0.646	5.33	2	0.533	before	after
2911	212	2017	8.7	0.99	2	0.099	0.62	2	0.062	6.51	2	0.651	5.3	2	0.53	before	before
2912	212	2017	8.7	1.04	2	0.104	0.62	2	0.062	7.35	2	0.735	5.3	2	0.53	before	before
2922	213	2017	14.1	4.3	4	0.4	3	4	0.4	NA	NA	NA	NA	NA	NA	before	after
2923	213	2017	14.1	3.9	4	0.2	3	4	0.4	NA	NA	NA	NA	NA	NA	before	after
2936	213	2017	14.1	4.7	4	0.6	3.4	4	0.2	NA	NA	NA	NA	NA	NA	before	after
2937	213	2017	14.1	4	4	0.4	3.4	4	0.2	NA	NA	NA	NA	NA	NA	before	after
2950	214	2016	14.9	2.94382	3	0.11236	2.42697	3	0.134831	NA	NA	NA	NA	NA	NA	after	after
2955	215	2016	3.93	1.17	4	0.48	0.75	4	0.16	NA	NA	NA	NA	NA	NA	before	before
2982	216	2016	16.1	NA	NA	NA	NA	NA	NA	3.59667	3	0.359667	2.51935	3	0.251935	after	after
2985	216	2016	16.1	NA	NA	NA	NA	NA	NA	3.68333	3	0.368333	2.51935	3	0.251935	after	after
3000	217	2016	19	1.987	3	0.453797	2.033	3	0.561184	NA	NA	NA	NA	NA	NA	after	after
3007	217	2016	35	3.656	3	0.732657	4.924	3	1.65411	NA	NA	NA	NA	NA	NA	after	after
3018	219	2015	9.48	2.29347	3	0.229347	1.66997	3	0.166997	NA	NA	NA	NA	NA	NA	before	before
3030	220	2015	14.1	4.9	3	0.49	3.5	3	0.35	9.8	3	0.98	10.5	3	1.05	before	after
3031	220	2015	14.1	5.8	3	0.58	3.5	3	0.35	8.8	3	0.88	10.5	3	1.05	before	after
3032	220	2015	14.1	4.7	3	0.47	3.5	3	0.35	9.8	3	0.98	10.5	3	1.05	before	after
3033	220	2015	14.1	4	3	0.4	3.5	3	0.35	10.3	3	1.03	10.5	3	1.05	before	after
3034	220	2015	14.1	3.5	3	0.35	3.5	3	0.35	10.7	3	1.07	10.5	3	1.05	before	after
3035	220	2015	14.1	4.7	3	0.47	4.2	3	0.42	9.8	3	0.98	9.8	3	0.98	before	after
3036	220	2015	14.1	4.7	3	0.47	4.2	3	0.42	9.6	3	0.96	9.8	3	0.98	before	after
3037	220	2015	14.1	4.9	3	0.49	4.2	3	0.42	9.6	3	0.96	9.8	3	0.98	before	after
3038	220	2015	14.1	3.9	3	0.39	4.2	3	0.42	10.2	3	1.02	9.8	3	0.98	before	after
3039	220	2015	14.1	3.4	3	0.34	4.2	3	0.42	10.7	3	1.07	9.8	3	0.98	before	after
3040	221	2014	16.3	3.75966	3	0.375966	3.78136	3	0.378136	NA	NA	NA	NA	NA	NA	after	after
3053	223	2013	14.3	3.06	3	0.138564	3.31	3	0.242487	NA	NA	NA	NA	NA	NA	before	after
3054	223	2013	14.3	2.52	3	0.0173205	3.31	3	0.242487	NA	NA	NA	NA	NA	NA	before	after
3055	223	2013	14.3	4.39	3	0.173205	4.12	3	0.484974	NA	NA	NA	NA	NA	NA	before	after
3056	223	2013	14.3	4.08	3	0.259808	4.12	3	0.484974	NA	NA	NA	NA	NA	NA	before	after
3057	223	2013	14.3	4.1	3	0.658179	5.45	3	0.987269	NA	NA	NA	NA	NA	NA	before	after
3058	223	2013	14.3	4.05	3	0.34641	5.45	3	0.987269	NA	NA	NA	NA	NA	NA	before	after
3059	224	2013	5.7	0.665	3	0.0665	0.624	3	0.0624	5.7	3	0.57	5.7	3	0.57	before	before
3060	224	2013	5.7	0.69	3	0.069	0.624	3	0.0624	6.3	3	0.63	5.7	3	0.57	before	before
3061	224	2013	5.7	0.94	3	0.094	0.624	3	0.0624	7.7	3	0.77	5.7	3	0.57	before	before
3066	224	2013	5.7	NA	NA	NA	NA	NA	NA	NA	NA	NA	NA	NA	NA	before	before
3067	224	2013	5.7	NA	NA	NA	NA	NA	NA	NA	NA	NA	NA	NA	NA	before	before
3068	224	2013	5.7	NA	NA	NA	NA	NA	NA	NA	NA	NA	NA	NA	NA	before	before
3073	225	2012	5.3	8.8	3	0.88	8.7	3	0.87	NA	NA	NA	NA	NA	NA	before	before
3074	225	2012	5.3	9.3	3	0.93	8.7	3	0.87	NA	NA	NA	NA	NA	NA	before	before
3075	225	2012	5.3	9.3	3	0.93	8.7	3	0.87	NA	NA	NA	NA	NA	NA	before	before
3116	229	2011	9.05	1.84	4	0.07	1.35	4	0.07	NA	NA	NA	NA	NA	NA	before	before
3120	230	2011	14.1	2.74	3	0.274	2.4	4	0.24	NA	NA	NA	NA	NA	NA	before	after
3121	230	2011	14.1	2.93	3	0.293	2.4	4	0.24	NA	NA	NA	NA	NA	NA	before	after
3139	232	2010	8.82	1.22701	3	0.456966	1.0001	3	0.456966	NA	NA	NA	NA	NA	NA	before	before
3140	232	2010	8.82	1.45425	3	0.390688	1.0001	3	0.456966	NA	NA	NA	NA	NA	NA	before	before
3141	232	2010	8.82	2.16887	3	0.291853	1.77246	3	0.293016	NA	NA	NA	NA	NA	NA	before	before
3142	232	2010	8.82	2.10392	3	0.259877	1.77246	3	0.293016	NA	NA	NA	NA	NA	NA	before	before
3143	233	2010	3.54	1.112	3	0.1112	0.884	3	0.0884	NA	NA	NA	NA	NA	NA	before	before
3144	233	2010	3.54	1.094	3	0.1094	0.884	3	0.0884	NA	NA	NA	NA	NA	NA	before	before
3145	233	2010	3.54	1.25	3	0.125	0.884	3	0.0884	NA	NA	NA	NA	NA	NA	before	before
3154	233	2010	3.54	0.964	3	0.0964	0.798	3	0.0798	NA	NA	NA	NA	NA	NA	before	before
3155	233	2010	3.54	0.99	3	0.099	0.798	3	0.0798	NA	NA	NA	NA	NA	NA	before	before
3156	233	2010	3.54	1.051	3	0.1051	0.798	3	0.0798	NA	NA	NA	NA	NA	NA	before	before
3165	234	2010	9.4	NA	NA	NA	NA	NA	NA	6.37113	3	0.637113	5.93814	3	0.593814	before	before
3166	234	2010	9.4	NA	NA	NA	NA	NA	NA	6.2268	3	0.62268	5.93814	3	0.593814	before	before
3173	235	2010	16.3	NA	NA	NA	NA	NA	NA	12.793	3	1.2793	12.878	3	1.2878	after	after
3174	235	2010	16.3	NA	NA	NA	NA	NA	NA	13.0189	3	1.30189	12.878	3	1.2878	after	after
3183	237	2009	12.6	1.34944	4	0.134944	0.912412	4	0.0912412	10.6127	4	1.06127	9.19795	4	0.919795	before	before
3190	238	2008	3.38	1.92	4	0.29	1.01	4	0.13	3.67	4	0.62	2.91	4	0.24	before	before
3193	238	2008	3.38	1.57	4	0.19	1.01	4	0.13	3.64	4	0.43	2.91	4	0.24	before	before
3194	238	2008	3.38	1.17	4	0.14	1.01	4	0.13	3.07	4	0.42	2.91	4	0.24	before	before
3204	240	2008	4.4	0.494118	4	0.0494118	0.466667	4	0.0466667	NA	NA	NA	NA	NA	NA	before	before
3205	240	2008	4.4	0.535948	4	0.0535948	0.466667	4	0.0466667	NA	NA	NA	NA	NA	NA	before	before
3206	240	2008	4.4	0.581699	4	0.0581699	0.466667	4	0.0466667	NA	NA	NA	NA	NA	NA	before	before
3207	240	2008	4.4	0.52549	4	0.052549	0.466667	4	0.0466667	NA	NA	NA	NA	NA	NA	before	before
3208	240	2008	4.4	0.530719	4	0.0530719	0.466667	4	0.0466667	NA	NA	NA	NA	NA	NA	before	before
3213	240	2008	4.4	0.551634	4	0.0551634	0.511111	4	0.0511111	NA	NA	NA	NA	NA	NA	before	before
3214	240	2008	4.4	0.607843	4	0.0607843	0.511111	4	0.0511111	NA	NA	NA	NA	NA	NA	before	before
3215	240	2008	4.4	0.67451	4	0.067451	0.511111	4	0.0511111	NA	NA	NA	NA	NA	NA	before	before
3216	240	2008	4.4	0.594771	4	0.0594771	0.511111	4	0.0511111	NA	NA	NA	NA	NA	NA	before	before
3217	240	2008	4.4	0.593464	4	0.0593464	0.511111	4	0.0511111	NA	NA	NA	NA	NA	NA	before	before
3230	242	2007	4.5	0.3332	4	0.03332	0.3605	4	0.03605	3.14485	4	0.314485	3.21279	4	0.321279	before	before
3231	242	2007	4.5	0.6174	4	0.06174	0.3955	4	0.03955	3.5677	4	0.35677	3.21279	4	0.321279	before	before
3232	242	2007	4.5	1.2105	4	0.12105	0.4305	4	0.04305	3.31608	4	0.331608	3.21279	4	0.321279	before	before
3234	242	2007	4.5	1.2735	4	0.12735	0.5005	4	0.05005	3.13054	4	0.313054	3.21279	4	0.321279	before	before
3238	242	2007	4.5	NA	NA	NA	NA	NA	NA	NA	NA	NA	NA	NA	NA	before	before
3239	242	2007	4.5	NA	NA	NA	NA	NA	NA	NA	NA	NA	NA	NA	NA	before	before
3240	242	2007	4.5	NA	NA	NA	NA	NA	NA	NA	NA	NA	NA	NA	NA	before	before
3242	242	2007	4.5	NA	NA	NA	NA	NA	NA	NA	NA	NA	NA	NA	NA	before	before
3246	242	2007	4.5	NA	NA	NA	NA	NA	NA	NA	NA	NA	NA	NA	NA	before	before
3247	242	2007	4.5	NA	NA	NA	NA	NA	NA	NA	NA	NA	NA	NA	NA	before	before
3248	242	2007	4.5	NA	NA	NA	NA	NA	NA	NA	NA	NA	NA	NA	NA	before	before
3250	242	2007	4.5	NA	NA	NA	NA	NA	NA	NA	NA	NA	NA	NA	NA	before	before
3254	243	2007	4.6	NA	NA	NA	NA	NA	NA	3.88	4	0.388	3.18	4	0.318	before	before
3255	243	2007	4.6	NA	NA	NA	NA	NA	NA	NA	NA	NA	NA	NA	NA	before	before
3256	243	2007	4.6	NA	NA	NA	NA	NA	NA	NA	NA	NA	NA	NA	NA	before	before
3257	243	2007	4.6	NA	NA	NA	NA	NA	NA	4.3	4	0.43	3.18	4	0.318	before	before
3258	243	2007	4.6	NA	NA	NA	NA	NA	NA	NA	NA	NA	NA	NA	NA	before	before
3259	243	2007	4.6	NA	NA	NA	NA	NA	NA	NA	NA	NA	NA	NA	NA	before	before
3260	243	2007	4.6	NA	NA	NA	NA	NA	NA	4.13	4	0.413	3.18	4	0.318	before	before
3261	243	2007	4.6	NA	NA	NA	NA	NA	NA	NA	NA	NA	NA	NA	NA	before	before
3262	243	2007	4.6	NA	NA	NA	NA	NA	NA	NA	NA	NA	NA	NA	NA	before	before
3275	244	2006	4.4	1	4	0.1	0.86	4	0.086	NA	NA	NA	NA	NA	NA	before	before
3276	244	2006	4.4	1.02	4	0.102	0.86	4	0.086	NA	NA	NA	NA	NA	NA	before	before
3277	244	2006	4.4	1.15	4	0.115	0.86	4	0.086	NA	NA	NA	NA	NA	NA	before	before
3278	244	2006	4.4	1.04	4	0.104	0.86	4	0.086	NA	NA	NA	NA	NA	NA	before	before
3279	244	2006	4.4	0.92	4	0.092	0.86	4	0.086	NA	NA	NA	NA	NA	NA	before	before
3284	244	2006	4.4	0.55	4	0.055	0.5	4	0.05	NA	NA	NA	NA	NA	NA	before	before
3285	244	2006	4.4	0.64	4	0.064	0.5	4	0.05	NA	NA	NA	NA	NA	NA	before	before
3286	244	2006	4.4	0.7	4	0.07	0.5	4	0.05	NA	NA	NA	NA	NA	NA	before	before
3287	244	2006	4.4	0.84	4	0.084	0.5	4	0.05	NA	NA	NA	NA	NA	NA	before	before
3288	244	2006	4.4	0.64	4	0.064	0.5	4	0.05	NA	NA	NA	NA	NA	NA	before	before
3293	244	2006	4.4	0.17	4	0.017	0.18	4	0.018	NA	NA	NA	NA	NA	NA	before	before
3294	244	2006	4.4	0.23	4	0.023	0.18	4	0.018	NA	NA	NA	NA	NA	NA	before	before
3295	244	2006	4.4	0.29	4	0.029	0.18	4	0.018	NA	NA	NA	NA	NA	NA	before	before
3296	244	2006	4.4	0.2	4	0.02	0.18	4	0.018	NA	NA	NA	NA	NA	NA	before	before
3297	244	2006	4.4	0.25	4	0.025	0.18	4	0.018	NA	NA	NA	NA	NA	NA	before	before
3302	245	2006	11.6	1.9	3	0.19	1.1	3	0.11	9.3	3	0.93	6.4	3	0.64	before	before
3303	245	2006	11.6	2	3	0.2	1.5	3	0.15	7.9	3	0.79	8.8	3	0.88	before	before
3304	246	2006	7.12	0.94	4	0.094	0.54	4	0.054	4.7	4	0.47	4.5	4	0.45	before	before
3305	246	2006	7.12	1.41	4	0.141	0.54	4	0.054	4.8	4	0.48	4.5	4	0.45	before	before
3306	246	2006	7.12	1.48	4	0.148	0.54	4	0.054	5.8	4	0.58	4.5	4	0.45	before	before
3311	246	2006	7.12	NA	NA	NA	NA	NA	NA	NA	NA	NA	NA	NA	NA	before	before
3312	246	2006	7.12	NA	NA	NA	NA	NA	NA	NA	NA	NA	NA	NA	NA	before	before
3313	246	2006	7.12	NA	NA	NA	NA	NA	NA	NA	NA	NA	NA	NA	NA	before	before
3318	246	2006	7.12	NA	NA	NA	NA	NA	NA	NA	NA	NA	NA	NA	NA	before	before
3319	246	2006	7.12	NA	NA	NA	NA	NA	NA	NA	NA	NA	NA	NA	NA	before	before
3320	246	2006	7.12	NA	NA	NA	NA	NA	NA	NA	NA	NA	NA	NA	NA	before	before
3329	248	2005	7.31	1.88	4	0.48	1.49	4	0.36	NA	NA	NA	NA	NA	NA	before	before
3330	248	2005	7.31	0.85	4	0.26	0.76	4	0.26	NA	NA	NA	NA	NA	NA	before	before
3331	248	2005	7.31	1.77	4	0.38	1.49	4	0.36	NA	NA	NA	NA	NA	NA	before	before
3332	248	2005	7.31	0.81	4	0.22	0.76	4	0.26	NA	NA	NA	NA	NA	NA	before	before
3333	248	2005	7.31	2.01	4	0.26	1.49	4	0.36	NA	NA	NA	NA	NA	NA	before	before
3334	248	2005	7.31	1.15	4	0.34	0.76	4	0.26	NA	NA	NA	NA	NA	NA	before	before
3351	249	2003	30.5	1.917	4	0.1917	1.696	4	0.1696	21.61	4	2.161	22.06	4	2.206	after	after
3352	249	2003	30.5	3.869	4	0.3869	3.374	4	0.3374	25.05	4	2.505	23.32	4	2.332	after	after
3353	249	2003	30.5	2.174	4	0.2174	1.916	4	0.1916	21.71	4	2.171	21.85	4	2.185	after	after
3354	249	2003	30.5	1.503	4	0.1503	1.503	4	0.1503	23.48	4	2.348	22.04	4	2.204	after	after
3355	249	2003	30.5	4.139	4	0.4139	4.157	4	0.4157	28.84	4	2.884	27.84	4	2.784	after	after
3356	249	2003	12.6	4.119	4	0.4119	3.63	4	0.363	29.88	4	2.988	29.08	4	2.908	before	before
3357	249	2003	35	2.016	4	0.2016	1.922	4	0.1922	27.28	4	2.728	29.73	4	2.973	after	after
3358	249	2003	35	1.596	4	0.1596	1.409	4	0.1409	26.17	4	2.617	26.36	4	2.636	after	after
3362	250	2003	6.07	0.973154	4	0.0973154	1.04027	4	0.104027	NA	NA	NA	NA	NA	NA	before	before
3363	250	2003	6.07	1.10738	4	0.110738	1.04027	4	0.104027	NA	NA	NA	NA	NA	NA	before	before
3370	251	2002	16.9	5.62475	5	0.562475	4.21856	5	0.421856	NA	NA	NA	NA	NA	NA	after	after
3371	251	2002	16.9	5.72519	5	0.572519	5.52431	5	0.552431	NA	NA	NA	NA	NA	NA	after	after
3372	251	2002	16.9	5.43024	5	0.543024	6.89223	5	0.689223	NA	NA	NA	NA	NA	NA	after	after
3373	251	2002	16.9	7.08502	5	0.708502	8.20963	5	0.820963	NA	NA	NA	NA	NA	NA	after	after
3374	251	2002	16.9	6.83005	5	0.683005	4.21856	5	0.421856	NA	NA	NA	NA	NA	NA	after	after
3375	251	2002	16.9	5.72519	5	0.572519	5.52431	5	0.552431	NA	NA	NA	NA	NA	NA	after	after
3376	251	2002	16.9	6.7878	5	0.67878	6.89223	5	0.689223	NA	NA	NA	NA	NA	NA	after	after
3377	251	2002	16.9	7.98471	5	0.798471	8.20963	5	0.820963	NA	NA	NA	NA	NA	NA	after	after
3434	254	2014	46.1	3.60119	3	0.360119	3.00595	3	0.300595	NA	NA	NA	NA	NA	NA	after	after
3437	255	2023	13.8	0.83	3	0.76	0.28	3	0.38	8.64	3	1.04	10.69	3	0.62	before	after

## Sheet: Fig 2
Fig. 2a
Site	N_Treat	mean_P	se_P	mean_M	se_M
CW	CK	1.18674	0.0534713	4.52089	0.0398632
CW	N	1.82575	0.0196751	4.42348	0.110484
QZ	CK	1.69301	0.0297325	3.74781	0.0596707
QZ	N	4.10095	0.119709	3.51267	0.033537
SP	CK	2.4204	0.0423977	9.12954	0.100875
SP	N	1.97605	0.0249961	10.3683	0.0759904
YA	CK	5.06417	0.100843	9.69707	0.034372
YA	N	5.44649	0.0684027	11.2261	0.0778316
Fig. 2b
		Estimate	Std. Error
POC	C-poor	0.65267	0.08181
POC	C-rich	-0.06738	0.04963
MAOC	C-poor	-0.05299	0.05766
MAOC	C-rich	0.13584	0.0213

## Sheet: Fig 3
Fig 3a							Fig 3b-c							Fig 3d-e (scaled)
Group	Type	LowCI	UpCI	Estimate	Sig_1			POC						Root_biomass	MWD	POC	FepAlp	MAOC
C-poor	Root_biomass	0.764197	0.982125	0.873161	Sig		Root_biomass	0.827685	0.803	0.596	0.695			-1.51058	0.658631	1.9239	-0.92943	-0.42867
C-rich	Root_biomass	0.695929	0.837458	0.766694	Sig		Lignin_phenols	0.487284	0.309	-0.39	0.0596			-1.31682	1.72049	0.642395	-1.116	-1.3821
C-poor	MNC	-0.216399	-0.104526	-0.160462	Sig		necromass	-0.592109	-0.605	-0.412	-0.422			-1.08896	1.33452	0.745223	-1.19498	-0.794576
C-rich	MNC	0.0418554	0.156936	0.0993958	Sig		qCO2	0.134365		-0.114	-0.164	0.00467		-1.35377	1.23788	0.847893	-1.22872	-1.48695
C-poor	Lignin	-0.018184	0.189759	0.0857877	Nosig		oxidase	-0.232891		-0.127	-0.277	0.294		0.514579	-1.00516	-0.201941	1.39371	1.44666
C-rich	Lignin	-0.265004	-0.175995	-0.2205	Sig		F_B	0.584423		-0.383	0.26	-0.155		1.05651	-0.978599	-0.460914	1.16951	0.901067
C-poor	qCO2	-0.010637	0.0240808	0.00672189	Nosig		C_N_balance	0.3446		0.0507	0.252	-0.13		0.985457	-1.0318	-1.3792	0.788282	0.506361
C-rich	qCO2	-0.183736	-0.104024	-0.14388	Sig		Vecor_length	0.45896		0.394	0.281	-0.379		0.63443	-1.00519	0.295228	1.32001	1.65486
C-poor	Oxidase	-0.173937	-0.0268106	-0.100374	Sig		MWD	0.673044	0.51		0.563	0.291		0.227978	-0.159715	-0.928568	-0.498447	-0.00440954
C-rich	Oxidase	-0.412001	-0.204082	-0.308041	Sig		Feo_Alo	-0.256439	0.25		-0.187	0.353		0.689855	-0.38149	0.562749	0.111957	-0.233673
C-poor	F_B	0.0297445	0.0762961	0.0530203	Sig		Fep_Alp	-0.351879	-0.0475		-0.082	0.235		0.646747	-0.156876	-1.24193	0.114444	0.126796
C-rich	F_B	-0.00744952	0.0646798	0.0286152	Nosig		Caexe	0.555232	0.487		0.331	0.322		0.514579	-0.232694	-0.804836	0.0696667	-0.305368
C-poor	RL	0.191275	0.780789	0.486032	Sig		Mgexe	-0.818258	-0.673		-0.666	-0.267		-1.1505	-1.19772	-1.05746	1.2918	0.499683
C-rich	RL	-0.243942	0.0555858	-0.0941781	Nosig		Aliphaticity	-0.469581	-0.458	-0.138		-0.197		-1.56222	-1.29822	-1.15088	1.11676	1.60683
C-poor	VL	0.0878668	0.234841	0.161354	Sig		Recalcitrance	-0.184972	-0.324	-0.0997		-0.16		-1.4772	-1.29822	-1.09063	1.7649	0.706866
C-rich	VL	-0.514525	0.0656294	-0.224448	Nosig									-1.14037	-1.39873	-1.24934	0.813981	-0.519867
C-poor	MWD	0.0756107	0.250475	0.163043	Sig			MAOC						0.504702	0.309899	-0.0443992	-0.818186	0.248946
C-rich	MWD	-0.542034	-0.333084	-0.437559	Sig		Root_biomass	0.758869	0.633	0.000104	0.826			0.625541	0.410406	0.152529	-0.843418	0.644173
C-poor	FeoAlo	-0.0559032	-0.00335576	-0.0296295	Sig		Lignin_phenols	-0.736542	-0.511	-0.277	-0.854			0.806076	0.410406	0.0196821	-0.865495	0.994149
C-rich	FeoAlo	0.00890922	0.109974	0.0594414	Sig		necromass	0.168785	-0.15	-0.466	0.138			0.853833	0.209391	0.0508842	-0.843418	0.198335
C-poor	FepAlp	-0.201862	-0.055227	-0.128545	Sig		qCO2	-0.613329		-0.0114	-0.585	0.105		0.473949	0.912944	0.752579	-0.99323	-0.499534
C-rich	FepAlp	0.47291	0.745245	0.609077	Sig		oxidase	-0.531746		-0.106	-0.607	0.192		0.695729	1.01345	1.88751	0.274656	-1.86747
C-poor	Caexe	0.00652646	0.0378838	0.0222051	Sig		F_B	0.0668565		-0.287	0.012	-0.245		0.886032	1.11396	0.587213	-0.449174	-0.748528
C-rich	Caexe	-0.065677	0.0599483	-0.00286432	Nosig		C_N_balance	-0.179039		0.359	-0.132	0.0512		0.484442	0.812437	1.1423	-0.449174	-1.26358
C-poor	Mgexe	-0.140755	-0.0764919	-0.108624	Sig		Vecor_length	-0.170074		0.235	-0.23	-0.215		-1.23814	-0.903024	-1.98044	0.823739	0.331274
C-rich	Mgexe	-0.106422	0.0383511	-0.0340354	Nosig		MWD	-0.743592	-0.562		-0.729	-0.167		-1.32128	-0.310391	-1.29755	-1.69149	0.0238349
C-poor	Aliphaticity	-0.18248	-0.0250476	-0.103764	Sig		Feo_Alo	0.215665	0.0324		0.284	0.405		-1.46619	0.331378	-0.584504	0.144626	0.196777
C-rich	Aliphaticity	0.0563746	0.120901	0.0886377	Sig		Fep_Alp	0.809223	0.7		0.796	0.425		-1.32305	-0.112847	-0.914764	0.597368	-0.186845
C-poor	Recalcitrance	-0.100202	0.0258878	-0.0371571	Nosig		Caexe	0.196751	0.0917		0.383	0.512		0.766598	-1.01616	0.147629	-0.911772	1.67663
C-rich	Recalcitrance	0.0169557	0.0615249	0.0392403	Sig		Mgexe	0.0967384	0.129		0.334	0.509		0.93893	-0.608829	1.12005	-0.899196	0.631434
							Aliphaticity	0.356868	-0.125	-0.267		-0.612		0.616232	-1.2521	0.378618	1.12557	1.07935
							Recalcitrance	0.420299	0.24	-0.0355		-0.114		0.865368	-0.95903	0.0782738	1.43578	0.438389
														0.685518	1.57286	0.9386	-0.773434	-2.12215
														0.549304	1.16717	0.651709	-0.911772	-1.04543
														0.35825	1.20775	1.18674	0.777626	-0.765696
														0.568468	0.883225	0.275623	0.282964	-0.257567
														-1.50268	0.94637	-0.380237	-1.33132	-1.23446
														-1.26446	1.53111	0.469215	-1.20982	-1.23893
														-1.23816	1.23339	-0.636819	-1.25146	-1.11853
														-1.28924	1.09269	-1.41288	-1.33472	-0.914572
														0.652765	-1.2446	-0.549728	0.576702	0.0729156
														0.571198	-1.04488	1.72018	0.614271	-0.106973
														0.982086	-1.16937	0.83676	0.76155	0.337678
														0.773593	-0.900839	1.25456	1.1409	0.163924
														0.161452	-0.00488691	-0.523917	0.27615	1.9986
														0.777023	-0.107192	-1.17167	0.030819	0.995655
														0.854779	-0.447461	-0.50025	0.505428	0.809175
														0.521647	0.115672	0.894783	1.2215	0.235505

## Sheet: Fig 4
POC	Prediction	x	y			MAOC	Prediction	longitude	latitude
	0.225083	25.625	64.9583				0.125571	25.625	64.9583
	0.225083	25.7083	64.9583				0.123955	25.7083	64.9583
	0.223698	24.9583	64.875				0.147717	24.9583	64.875
	0.225083	25.0417	64.875				0.144529	25.0417	64.875
	0.225083	25.7917	64.875				0.127115	25.7917	64.875
	0.225083	25.875	64.875				0.127115	25.875	64.875
	0.225083	25.9583	64.875				0.123955	25.9583	64.875
	0.225083	24.7083	64.7917				0.127115	24.7083	64.7917
	0.225083	24.7917	64.7917				0.133804	24.7917	64.7917
	0.225083	24.875	64.7917				0.138182	24.875	64.7917
	0.225083	24.9583	64.7917				0.142693	24.9583	64.7917
	0.225083	25.0417	64.7917				0.144529	25.0417	64.7917
	0.225083	25.125	64.7917				0.144529	25.125	64.7917
	0.225083	25.2083	64.7917				0.144529	25.2083	64.7917
	0.225083	25.2917	64.7917				0.144529	25.2917	64.7917
	0.225083	25.375	64.7917				0.144529	25.375	64.7917
	0.225083	25.7917	64.7917				0.134375	25.7917	64.7917
	0.225083	25.875	64.7917				0.134375	25.875	64.7917
	0.225889	26.0417	64.7917				0.134375	26.0417	64.7917
	0.225889	26.125	64.7917				0.134375	26.125	64.7917
	0.225083	24.625	64.7083				0.123955	24.625	64.7083
	0.225083	24.875	64.7083				0.138182	24.875	64.7083
	0.225083	24.9583	64.7083				0.141998	24.9583	64.7083
	0.225083	25.0417	64.7083				0.144529	25.0417	64.7083
	0.225083	25.125	64.7083				0.144529	25.125	64.7083
	0.225083	25.4583	64.7083				0.144529	25.4583	64.7083
	0.225083	25.5417	64.7083				0.144529	25.5417	64.7083
	0.225083	25.625	64.7083				0.142693	25.625	64.7083
	0.225083	25.7083	64.7083				0.143542	25.7083	64.7083
	0.225083	25.7917	64.7083				0.139726	25.7917	64.7083
	0.231756	26.375	64.7083				0.134375	26.375	64.7083
	0.231756	26.4583	64.7083				0.133804	26.4583	64.7083
	0.225083	24.875	64.625				0.125571	24.875	64.625
	0.225083	24.9583	64.625				0.138182	24.9583	64.625
	0.225083	25.0417	64.625				0.141998	25.0417	64.625
	0.225083	25.125	64.625				0.144529	25.125	64.625
	0.225083	25.2083	64.625				0.144529	25.2083	64.625
	0.225083	25.2917	64.625				0.144529	25.2917	64.625
	0.225083	25.375	64.625				0.144529	25.375	64.625
	0.225083	25.4583	64.625				0.144529	25.4583	64.625
	0.225083	25.5417	64.625				0.143861	25.5417	64.625
	0.225083	25.625	64.625				0.142693	25.625	64.625
	0.231756	26.4583	64.625				0.133804	26.4583	64.625
	0.231756	26.5417	64.625				0.133804	26.5417	64.625
	0.225083	25.0417	64.5417				0.138182	25.0417	64.5417
	0.225083	25.125	64.5417				0.142693	25.125	64.5417
	0.225083	25.2083	64.5417				0.144529	25.2083	64.5417
	0.225083	25.2917	64.5417				0.144529	25.2917	64.5417
	0.225083	25.4583	64.5417				0.143861	25.4583	64.5417
	0.225083	25.5417	64.5417				0.143861	25.5417	64.5417
	0.225083	25.625	64.5417				0.142693	25.625	64.5417
	0.225889	24.375	64.4583				0.0891217	24.375	64.4583
	0.225083	24.9583	64.4583				0.12241	24.9583	64.4583
	0.225083	25.0417	64.4583				0.13226	25.0417	64.4583
	0.225083	25.125	64.4583				0.138182	25.125	64.4583
	0.225083	25.625	64.4583				0.142693	25.625	64.4583
	0.225083	25.7083	64.4583				0.141998	25.7083	64.4583
	0.225889	26.375	64.4583				0.123955	26.375	64.4583
	0.231756	26.625	64.4583				0.123955	26.625	64.4583
	0.225889	24.125	64.375				0.0742306	24.125	64.375
	0.225889	24.2083	64.375				0.0742306	24.2083	64.375
	0.225889	24.375	64.375				0.0772988	24.375	64.375
	0.225889	24.4583	64.375				0.0772988	24.4583	64.375
	0.225083	24.9583	64.375				0.122652	24.9583	64.375
	0.225083	25.0417	64.375				0.12241	25.0417	64.375
	0.225083	25.125	64.375				0.13226	25.125	64.375
	0.225083	25.2083	64.375				0.138182	25.2083	64.375
	0.225083	25.2917	64.375				0.141998	25.2917	64.375
	0.225083	25.7917	64.375				0.143542	25.7917	64.375
	0.225083	25.875	64.375				0.139726	25.875	64.375
	0.225889	26.2917	64.375				0.123955	26.2917	64.375
	0.225889	26.375	64.375				0.123955	26.375	64.375
	0.225889	26.4583	64.375				0.123955	26.4583	64.375
	0.225889	24.125	64.2917				0.0742306	24.125	64.2917
	0.225889	24.2083	64.2917				0.0742306	24.2083	64.2917
	0.225889	24.2917	64.2917				0.0742306	24.2917	64.2917
	0.225889	24.375	64.2917				0.0742306	24.375	64.2917
	0.225889	24.4583	64.2917				0.0742306	24.4583	64.2917
	0.225889	24.5417	64.2917				0.0742306	24.5417	64.2917
	0.225083	24.875	64.2917				0.0942562	24.875	64.2917
	0.225083	24.9583	64.2917				0.109546	24.9583	64.2917
	0.225083	25.0417	64.2917				0.122652	25.0417	64.2917
	0.225083	25.125	64.2917				0.12241	25.125	64.2917
	0.225083	25.7917	64.2917				0.141998	25.7917	64.2917
	0.225083	25.875	64.2917				0.139726	25.875	64.2917
	0.225889	26.2917	64.2917				0.117509	26.2917	64.2917
	0.225889	26.375	64.2917				0.124197	26.375	64.2917
	0.225889	24.125	64.2083				0.0742306	24.125	64.2083
	0.225889	24.2083	64.2083				0.0742306	24.2083	64.2083
	0.225889	24.2917	64.2083				0.0742306	24.2917	64.2083
	0.225889	24.375	64.2083				0.0742306	24.375	64.2083
	0.225889	24.4583	64.2083				0.0742306	24.4583	64.2083
	0.225889	24.5417	64.2083				0.0742306	24.5417	64.2083
	0.225083	24.625	64.2083				0.0742306	24.625	64.2083
	0.225083	24.875	64.2083				0.0891217	24.875	64.2083
	0.225083	24.9583	64.2083				0.107344	24.9583	64.2083
	0.225083	25.0417	64.2083				0.11437	25.0417	64.2083
	0.223802	25.375	64.2083				0.136621	25.375	64.2083
	0.225083	25.4583	64.2083				0.132831	25.4583	64.2083
	0.225083	25.5417	64.2083				0.138182	25.5417	64.2083
	0.225083	25.625	64.2083				0.138182	25.625	64.2083
	0.225083	25.7083	64.2083				0.141998	25.7083	64.2083
	0.225083	25.7917	64.2083				0.139726	25.7917	64.2083
	0.225889	26.375	64.2083				0.11437	26.375	64.2083
	0.225889	24.0417	64.125				0.0742306	24.0417	64.125
	0.225889	24.125	64.125				0.0742306	24.125	64.125
	0.225889	24.2083	64.125				0.0742306	24.2083	64.125
	0.225889	24.2917	64.125				0.0772988	24.2917	64.125
	0.225889	24.375	64.125				0.0772988	24.375	64.125
	0.225889	24.4583	64.125				0.0772988	24.4583	64.125
	0.225889	24.5417	64.125				0.0772988	24.5417	64.125
	0.225083	24.7083	64.125				0.0772988	24.7083	64.125
	0.225083	25.125	64.125				0.122652	25.125	64.125
	0.225083	25.2083	64.125				0.12241	25.2083	64.125
	0.225083	25.2917	64.125				0.12241	25.2917	64.125
	0.225083	25.375	64.125				0.125571	25.375	64.125
	0.225083	25.5417	64.125				0.125571	25.5417	64.125
	0.225083	25.625	64.125				0.133804	25.625	64.125
	0.21731	11.625	64.0417				0.0712369	11.625	64.0417
	0.225889	24.2083	64.0417				0.0772988	24.2083	64.0417
	0.225889	24.4583	64.0417				0.0772988	24.4583	64.0417
	0.225889	24.625	64.0417				0.0891217	24.625	64.0417
	0.225083	24.875	64.0417				0.0942562	24.875	64.0417
	0.225083	25.0417	64.0417				0.113113	25.0417	64.0417
	0.225083	25.125	64.0417				0.117509	25.125	64.0417
	0.225083	25.2083	64.0417				0.123955	25.2083	64.0417
	0.225083	25.2917	64.0417				0.12241	25.2917	64.0417
	0.225083	25.375	64.0417				0.123955	25.375	64.0417
	0.225083	25.4583	64.0417				0.123955	25.4583	64.0417
	0.225083	25.5417	64.0417				0.123955	25.5417	64.0417
	0.225083	25.625	64.0417				0.123955	25.625	64.0417
	0.225889	26.0417	64.0417				0.113113	26.0417	64.0417
	0.21731	11.5417	63.9583				0.0708066	11.5417	63.9583
	0.225889	23.4583	63.9583				0.0772988	23.4583	63.9583
	0.225889	23.5417	63.9583				0.0772988	23.5417	63.9583
	0.225889	23.625	63.9583				0.0742306	23.625	63.9583
	0.225889	23.7083	63.9583				0.0742306	23.7083	63.9583
	0.225889	23.9583	63.9583				0.0742306	23.9583	63.9583
	0.225889	24.2083	63.9583				0.0772988	24.2083	63.9583
	0.225889	24.2917	63.9583				0.0772988	24.2917	63.9583
	0.225889	24.4583	63.9583				0.0891217	24.4583	63.9583
	0.225889	24.5417	63.9583				0.0891217	24.5417	63.9583
	0.225889	24.625	63.9583				0.0891217	24.625	63.9583
	0.225083	25.2083	63.9583				0.124197	25.2083	63.9583
	0.225083	25.2917	63.9583				0.124197	25.2917	63.9583
	0.225083	25.375	63.9583				0.124197	25.375	63.9583
	0.225083	25.5417	63.9583				0.117509	25.5417	63.9583
	0.225083	25.625	63.9583				0.117509	25.625	63.9583
	0.225083	25.7083	63.9583				0.117525	25.7083	63.9583
	0.225083	25.7917	63.9583				0.116593	25.7917	63.9583
	0.225083	25.875	63.9583				0.112721	25.875	63.9583
	0.225889	25.9583	63.9583				0.109546	25.9583	63.9583
	0.225889	26.0417	63.9583				0.107344	26.0417	63.9583
	0.225889	26.125	63.9583				0.0942562	26.125	63.9583
	0.225889	23.2917	63.875				0.0878305	23.2917	63.875
	0.225889	23.375	63.875				0.0878305	23.375	63.875
	0.225889	23.4583	63.875				0.0772988	23.4583	63.875
	0.225889	23.5417	63.875				0.0772988	23.5417	63.875
	0.225889	23.625	63.875				0.0742306	23.625	63.875
	0.225889	23.7083	63.875				0.0742306	23.7083	63.875
	0.225889	23.875	63.875				0.0742306	23.875	63.875
	0.225889	23.9583	63.875				0.0742306	23.9583	63.875
	0.225889	24.0417	63.875				0.0772988	24.0417	63.875
	0.225889	24.125	63.875				0.0772988	24.125	63.875
	0.225889	24.2083	63.875				0.0772988	24.2083	63.875
	0.225889	24.2917	63.875				0.0772988	24.2917	63.875
	0.225889	24.375	63.875				0.0891217	24.375	63.875
	0.225889	24.4583	63.875				0.0891217	24.4583	63.875
	0.225889	24.5417	63.875				0.0891217	24.5417	63.875
	0.225889	24.625	63.875				0.0892756	24.625	63.875
	0.225889	24.7083	63.875				0.0942562	24.7083	63.875
	0.225889	24.7917	63.875				0.107344	24.7917	63.875
	0.225889	24.875	63.875				0.107344	24.875	63.875
	0.225083	25.125	63.875				0.113113	25.125	63.875
	0.225083	25.2083	63.875				0.11437	25.2083	63.875
	0.225083	25.2917	63.875				0.11437	25.2917	63.875
	0.225083	25.4583	63.875				0.113113	25.4583	63.875
	0.225083	25.5417	63.875				0.109546	25.5417	63.875
	0.225083	25.7917	63.875				0.0942562	25.7917	63.875
	0.231756	26.375	63.875				0.0892756	26.375	63.875
	0.231756	26.4583	63.875				0.0892756	26.4583	63.875
	0.235765	26.7917	63.875				0.109546	26.7917	63.875
	0.235765	26.875	63.875				0.109546	26.875	63.875
	0.231756	27.375	63.875				0.109546	27.375	63.875
	0.225889	27.4583	63.875				0.109546	27.4583	63.875
	0.223802	23.0417	63.7917				0.0878373	23.0417	63.7917
	0.225083	23.125	63.7917				0.0908987	23.125	63.7917
	0.225889	23.2083	63.7917				0.0908987	23.2083	63.7917
	0.225889	23.2917	63.7917				0.0891217	23.2917	63.7917
	0.225889	23.375	63.7917				0.0891217	23.375	63.7917
	0.225889	23.4583	63.7917				0.0772988	23.4583	63.7917
	0.225889	24.125	63.7917				0.0772988	24.125	63.7917
	0.225889	24.2083	63.7917				0.0772988	24.2083	63.7917
	0.225889	24.2917	63.7917				0.0891217	24.2917	63.7917
	0.225889	24.375	63.7917				0.0891217	24.375	63.7917
	0.225889	24.625	63.7917				0.0942562	24.625	63.7917
	0.225889	24.7083	63.7917				0.107344	24.7083	63.7917
	0.225083	25.0417	63.7917				0.109546	25.0417	63.7917
	0.225083	25.125	63.7917				0.109546	25.125	63.7917
	0.225083	25.2917	63.7917				0.109546	25.2917	63.7917
	0.225083	25.375	63.7917				0.107344	25.375	63.7917
	0.225083	25.4583	63.7917				0.0942562	25.4583	63.7917
	0.225889	25.9583	63.7917				0.0772988	25.9583	63.7917
	0.231756	26.2917	63.7917				0.0891217	26.2917	63.7917
	0.231756	26.375	63.7917				0.0891217	26.375	63.7917
	0.231756	26.4583	63.7917				0.0886914	26.4583	63.7917
	0.235765	26.5417	63.7917				0.0891217	26.5417	63.7917
	0.235765	26.7917	63.7917				0.107344	26.7917	63.7917
	0.235765	26.875	63.7917				0.110582	26.875	63.7917
	0.235765	26.9583	63.7917				0.111769	26.9583	63.7917
	0.235765	27.0417	63.7917				0.109546	27.0417	63.7917
	0.235765	27.125	63.7917				0.113113	27.125	63.7917
	0.235765	27.2083	63.7917				0.113113	27.2083	63.7917
	0.231756	27.375	63.7917				0.11437	27.375	63.7917
	0.225889	27.4583	63.7917				0.113113	27.4583	63.7917
	0.225083	23.0417	63.7083				0.0891217	23.0417	63.7083
	0.225083	23.125	63.7083				0.0891217	23.125	63.7083
	0.225083	23.2083	63.7083				0.0891217	23.2083	63.7083
	0.225889	23.2917	63.7083				0.0891217	23.2917	63.7083
	0.225889	23.375	63.7083				0.0891217	23.375	63.7083
	0.225889	23.4583	63.7083				0.0772988	23.4583	63.7083
	0.225889	24.2917	63.7083				0.0772988	24.2917	63.7083
	0.225889	24.375	63.7083				0.0891217	24.375	63.7083
	0.225889	25.0417	63.7083				0.107344	25.0417	63.7083
	0.225889	25.125	63.7083				0.107344	25.125	63.7083
	0.225889	25.2083	63.7083				0.107344	25.2083	63.7083
	0.225083	25.2917	63.7083				0.107344	25.2917	63.7083
	0.225889	25.375	63.7083				0.0942562	25.375	63.7083
	0.225889	25.4583	63.7083				0.0891217	25.4583	63.7083
	0.225889	25.5417	63.7083				0.0891217	25.5417	63.7083
	0.225889	25.875	63.7083				0.0742306	25.875	63.7083
	0.225889	25.9583	63.7083				0.0742306	25.9583	63.7083
	0.225889	26.2083	63.7083				0.0772988	26.2083	63.7083
	0.231756	26.2917	63.7083				0.0772988	26.2917	63.7083
	0.231756	26.375	63.7083				0.0891217	26.375	63.7083
	0.235765	26.5417	63.7083				0.0891217	26.5417	63.7083
	0.235765	26.625	63.7083				0.0891217	26.625	63.7083
	0.235765	26.7083	63.7083				0.0892756	26.7083	63.7083
	0.235765	26.7917	63.7083				0.0942562	26.7917	63.7083
	0.235765	26.875	63.7083				0.107344	26.875	63.7083
	0.235765	27.2083	63.7083				0.113113	27.2083	63.7083
	0.235765	27.2917	63.7083				0.11437	27.2917	63.7083
	0.231756	27.375	63.7083				0.11437	27.375	63.7083
	0.231756	27.4583	63.7083				0.115336	27.4583	63.7083
	0.225889	27.5417	63.7083				0.113113	27.5417	63.7083
	0.231756	28.7083	63.7083				0.0742306	28.7083	63.7083
	0.231756	28.7917	63.7083				0.0742306	28.7917	63.7083
	0.215222	11.125	63.625				0.0748397	11.125	63.625
	0.215222	11.2083	63.625				0.0748397	11.2083	63.625
	0.225083	23.2083	63.625				0.0891217	23.2083	63.625
	0.225083	23.2917	63.625				0.0891217	23.2917	63.625
	0.225083	23.375	63.625				0.0891217	23.375	63.625
	0.225889	23.4583	63.625				0.0772988	23.4583	63.625
	0.225889	23.5417	63.625				0.0772988	23.5417	63.625
	0.225889	23.9583	63.625				0.0742306	23.9583	63.625
	0.222422	24.0417	63.625				0.0746908	24.0417	63.625
	0.225889	24.375	63.625				0.0772988	24.375	63.625
	0.225889	24.4583	63.625				0.0891217	24.4583	63.625
	0.225889	24.875	63.625				0.0942562	24.875	63.625
	0.224607	24.9583	63.625				0.0986172	24.9583	63.625
	0.225889	25.0417	63.625				0.0942562	25.0417	63.625
	0.225889	25.125	63.625				0.0942562	25.125	63.625
	0.225889	25.2083	63.625				0.0942562	25.2083	63.625
	0.230754	25.875	63.625				0.072656	25.875	63.625
	0.235317	25.9583	63.625				0.072656	25.9583	63.625
	0.225889	26.125	63.625				0.0772988	26.125	63.625
	0.231756	26.2917	63.625				0.0891217	26.2917	63.625
	0.231756	26.375	63.625				0.0891217	26.375	63.625
	0.235765	26.4583	63.625				0.0891217	26.4583	63.625
	0.235765	26.625	63.625				0.0879844	26.625	63.625
	0.235765	26.7083	63.625				0.0879844	26.7083	63.625
	0.235765	26.7917	63.625				0.0942562	26.7917	63.625
	0.235765	26.875	63.625				0.0942562	26.875	63.625
	0.232403	26.9583	63.625				0.110022	26.9583	63.625
	0.235765	27.0417	63.625				0.107344	27.0417	63.625
	0.235765	27.125	63.625				0.108388	27.125	63.625
	0.232403	27.2083	63.625				0.0980359	27.2083	63.625
	0.235765	27.2917	63.625				0.109546	27.2917	63.625
	0.231756	27.375	63.625				0.109546	27.375	63.625
	0.225889	27.5417	63.625				0.109546	27.5417	63.625
	0.225889	27.625	63.625				0.109546	27.625	63.625
	0.235765	28.7917	63.625				0.0760076	28.7917	63.625
	0.235765	28.875	63.625				0.076328	28.875	63.625
	0.235765	29.0417	63.625				0.0725152	29.0417	63.625
	0.235765	29.125	63.625				0.0747225	29.125	63.625
	0.225083	23.4583	63.5417				0.0772988	23.4583	63.5417
	0.225889	23.5417	63.5417				0.0772988	23.5417	63.5417
	0.225889	23.625	63.5417				0.0772988	23.625	63.5417
	0.225889	23.7083	63.5417				0.0742306	23.7083	63.5417
	0.225889	23.7917	63.5417				0.0742306	23.7917	63.5417
	0.225889	23.875	63.5417				0.0742306	23.875	63.5417
	0.225889	23.9583	63.5417				0.0742306	23.9583	63.5417
	0.225889	24.0417	63.5417				0.0742306	24.0417	63.5417
	0.225889	24.4583	63.5417				0.0772988	24.4583	63.5417
	0.222422	24.875	63.5417				0.0913589	24.875	63.5417
	0.225889	24.9583	63.5417				0.0891217	24.9583	63.5417
	0.225889	25.125	63.5417				0.0891217	25.125	63.5417
	0.225889	25.2083	63.5417				0.0891217	25.2083	63.5417
	0.225889	25.2917	63.5417				0.0891217	25.2917	63.5417
	0.224607	25.375	63.5417				0.0891217	25.375	63.5417
	0.225889	25.4583	63.5417				0.0891217	25.4583	63.5417
	0.235765	26.375	63.5417				0.0891217	26.375	63.5417
	0.235765	26.4583	63.5417				0.0891217	26.4583	63.5417
	0.235765	26.5417	63.5417				0.0892756	26.5417	63.5417
	0.235765	26.625	63.5417				0.0892756	26.625	63.5417
	0.235765	26.7083	63.5417				0.0892756	26.7083	63.5417
	0.235765	26.7917	63.5417				0.0942562	26.7917	63.5417
	0.235765	26.875	63.5417				0.0942562	26.875	63.5417
	0.232403	26.9583	63.5417				0.109708	26.9583	63.5417
	0.232299	27.0417	63.5417				0.0926821	27.0417	63.5417
	0.232299	27.125	63.5417				0.0947651	27.125	63.5417
	0.232299	27.2083	63.5417				0.0848867	27.2083	63.5417
	0.235765	27.2917	63.5417				0.0899439	27.2917	63.5417
	0.231756	27.375	63.5417				0.108729	27.375	63.5417
	0.231756	27.4583	63.5417				0.105661	27.4583	63.5417
	0.225889	27.5417	63.5417				0.109546	27.5417	63.5417
	0.225889	27.625	63.5417				0.109546	27.625	63.5417
	0.235765	28.875	63.5417				0.0739241	28.875	63.5417
	0.235765	28.9583	63.5417				0.0747225	28.9583	63.5417
	0.217915	11.0417	63.4583				0.0711346	11.0417	63.4583
	0.217915	11.125	63.4583				0.0711346	11.125	63.4583
	0.225083	23.0417	63.4583				0.0891217	23.0417	63.4583
	0.223698	23.5417	63.4583				0.0795359	23.5417	63.4583
	0.225889	23.625	63.4583				0.0772988	23.625	63.4583
	0.225889	23.7083	63.4583				0.0772988	23.7083	63.4583
	0.225889	23.7917	63.4583				0.0742306	23.7917	63.4583
	0.225889	23.875	63.4583				0.0742306	23.875	63.4583
	0.224607	24.125	63.4583				0.0742306	24.125	63.4583
	0.225889	24.2083	63.4583				0.0742306	24.2083	63.4583
	0.222422	25.375	63.4583				0.0764678	25.375	63.4583
	0.225889	25.625	63.4583				0.0742306	25.625	63.4583
	0.222526	25.7083	63.4583				0.0742306	25.7083	63.4583
	0.225889	25.7917	63.4583				0.0742306	25.7917	63.4583
	0.235765	26.4583	63.4583				0.0892756	26.4583	63.4583
	0.235765	26.5417	63.4583				0.0892756	26.5417	63.4583
	0.235765	26.625	63.4583				0.0892756	26.625	63.4583
	0.232403	26.7083	63.4583				0.0986172	26.7083	63.4583
	0.235765	27.0417	63.4583				0.0942562	27.0417	63.4583
	0.235765	27.125	63.4583				0.0942562	27.125	63.4583
	0.235765	27.2083	63.4583				0.092965	27.2083	63.4583
	0.231756	27.375	63.4583				0.106952	27.375	63.4583
	0.225889	27.7917	63.4583				0.107344	27.7917	63.4583
	0.225889	27.875	63.4583				0.0942562	27.875	63.4583
	0.225889	27.9583	63.4583				0.0891217	27.9583	63.4583
	0.214552	10.5417	63.375				0.0747646	10.5417	63.375
	0.223698	22.375	63.375				0.0798354	22.375	63.375
	0.225083	22.4583	63.375				0.0814808	22.4583	63.375
	0.225083	22.5417	63.375				0.092965	22.5417	63.375
	0.225083	23.0417	63.375				0.0892756	23.0417	63.375
	0.225083	23.125	63.375				0.0891217	23.125	63.375
	0.225083	23.2083	63.375				0.0891217	23.2083	63.375
	0.225083	23.2917	63.375				0.0891217	23.2917	63.375
	0.225083	23.375	63.375				0.0891217	23.375	63.375
	0.223802	23.4583	63.375				0.0904008	23.4583	63.375
	0.223802	23.5417	63.375				0.0760076	23.5417	63.375
	0.225083	23.625	63.375				0.0772988	23.625	63.375
	0.225889	23.7083	63.375				0.0772988	23.7083	63.375
	0.225889	23.7917	63.375				0.0772988	23.7917	63.375
	0.225889	23.875	63.375				0.0742306	23.875	63.375
	0.225889	23.9583	63.375				0.0742306	23.9583	63.375
	0.225889	24.0417	63.375				0.0742306	24.0417	63.375
	0.225889	24.125	63.375				0.0742306	24.125	63.375
	0.225889	24.2083	63.375				0.0742306	24.2083	63.375
	0.225889	24.875	63.375				0.0742306	24.875	63.375
	0.225889	24.9583	63.375				0.0742306	24.9583	63.375
	0.225889	25.0417	63.375				0.0742306	25.0417	63.375
	0.230754	25.4583	63.375				0.072656	25.4583	63.375
	0.231756	25.7917	63.375				0.0742306	25.7917	63.375
	0.231756	25.875	63.375				0.0742306	25.875	63.375
	0.232299	26.5417	63.375				0.0882804	26.5417	63.375
	0.235765	26.625	63.375				0.0942562	26.625	63.375
	0.235765	26.7083	63.375				0.0942562	26.7083	63.375
	0.235765	27.125	63.375				0.0892756	27.125	63.375
	0.235765	27.2083	63.375				0.0892756	27.2083	63.375
	0.240631	27.2917	63.375				0.078464	27.2917	63.375
	0.228393	27.375	63.375				0.0878202	27.375	63.375
	0.231756	27.4583	63.375				0.0942562	27.4583	63.375
	0.225889	27.7083	63.375				0.0942562	27.7083	63.375
	0.225889	27.7917	63.375				0.0942562	27.7917	63.375
	0.225889	27.875	63.375				0.0929056	27.875	63.375
	0.222422	27.9583	63.375				0.0913589	27.9583	63.375
	0.221207	10.0417	63.2917				0.0711346	10.0417	63.2917
	0.23203	22.2083	63.2917				0.0826567	22.2083	63.2917
	0.223698	22.2917	63.2917				0.0807673	22.2917	63.2917
	0.225083	22.4583	63.2917				0.0905547	22.4583	63.2917
	0.225083	22.5417	63.2917				0.0960332	22.5417	63.2917
	0.227133	22.7917	63.2917				0.107344	22.7917	63.2917
	0.225083	23.0417	63.2917				0.0892756	23.0417	63.2917
	0.225083	23.125	63.2917				0.0891217	23.125	63.2917
	0.225083	23.2083	63.2917				0.0891217	23.2083	63.2917
	0.225083	23.2917	63.2917				0.0908987	23.2917	63.2917
	0.225083	23.375	63.2917				0.0891217	23.375	63.2917
	0.225083	23.5417	63.2917				0.0772988	23.5417	63.2917
	0.225083	23.625	63.2917				0.0772988	23.625	63.2917
	0.225889	23.7083	63.2917				0.0772988	23.7083	63.2917
	0.225889	23.7917	63.2917				0.0772988	23.7917	63.2917
	0.225889	23.875	63.2917				0.0742306	23.875	63.2917
	0.225889	23.9583	63.2917				0.0742306	23.9583	63.2917
	0.225889	24.0417	63.2917				0.0742306	24.0417	63.2917
	0.225889	24.125	63.2917				0.0742306	24.125	63.2917
	0.231756	25.0417	63.2917				0.0742306	25.0417	63.2917
	0.22829	25.125	63.2917				0.0764678	25.125	63.2917
	0.235765	27.0417	63.2917				0.0892756	27.0417	63.2917
	0.235765	27.125	63.2917				0.0891217	27.125	63.2917
	0.232299	27.2083	63.2917				0.0858767	27.2083	63.2917
	0.245194	27.2917	63.2917				0.0818758	27.2917	63.2917
	0.22829	27.375	63.2917				0.0797042	27.375	63.2917
	0.231756	27.4583	63.2917				0.0891217	27.4583	63.2917
	0.225889	27.5417	63.2917				0.0892756	27.5417	63.2917
	0.225889	27.625	63.2917				0.0892756	27.625	63.2917
	0.225889	27.7083	63.2917				0.0892756	27.7083	63.2917
	0.225889	27.7917	63.2917				0.0892756	27.7917	63.2917
	0.225889	27.875	63.2917				0.0891217	27.875	63.2917
	0.225889	27.9583	63.2917				0.0891217	27.9583	63.2917
	0.231756	28.375	63.2917				0.0742306	28.375	63.2917
	0.226439	118.208	63.2917				0.0749815	118.208	63.2917
	0.226439	118.292	63.2917				0.0753019	118.292	63.2917
	0.224389	118.375	63.2917				0.0753019	118.375	63.2917
	0.226439	118.458	63.2917				0.0749815	118.458	63.2917
	0.229326	11.0417	63.2083				0.0714019	11.0417	63.2083
	0.223698	22.0417	63.2083				0.0798354	22.0417	63.2083
	0.225083	22.125	63.2083				0.079244	22.125	63.2083
	0.225083	22.2083	63.2083				0.0758096	22.2083	63.2083
	0.225083	22.2917	63.2083				0.079244	22.2917	63.2083
	0.225083	22.375	63.2083				0.0876707	22.375	63.2083
	0.225083	22.4583	63.2083				0.0876707	22.4583	63.2083
	0.225083	22.5417	63.2083				0.0929718	22.5417	63.2083
	0.225083	22.625	63.2083				0.108729	22.625	63.2083
	0.225083	22.7083	63.2083				0.106522	22.7083	63.2083
	0.225083	22.9583	63.2083				0.0942562	22.9583	63.2083
	0.225083	23.0417	63.2083				0.0892756	23.0417	63.2083
	0.225083	23.125	63.2083				0.0891217	23.125	63.2083
	0.225083	23.2083	63.2083				0.0891217	23.2083	63.2083
	0.225083	23.2917	63.2083				0.0891217	23.2917	63.2083
	0.223698	23.625	63.2083				0.0706156	23.625	63.2083
	0.225889	23.875	63.2083				0.0742306	23.875	63.2083
	0.225889	23.9583	63.2083				0.0742306	23.9583	63.2083
	0.225889	24.0417	63.2083				0.0742306	24.0417	63.2083
	0.225889	24.125	63.2083				0.0742306	24.125	63.2083
	0.225889	24.2917	63.2083				0.0742306	24.2917	63.2083
	0.225889	24.375	63.2083				0.0742306	24.375	63.2083
	0.235765	25.875	63.2083				0.0760076	25.875	63.2083
	0.232299	25.9583	63.2083				0.0726986	25.9583	63.2083
	0.235765	26.0417	63.2083				0.0891217	26.0417	63.2083
	0.235765	26.125	63.2083				0.0891217	26.125	63.2083
	0.235765	27.125	63.2083				0.0927518	27.125	63.2083
	0.232403	27.2083	63.2083				0.079244	27.2083	63.2083
	0.232299	27.2917	63.2083				0.0797042	27.2917	63.2083
	0.236621	27.375	63.2083				0.0783101	27.375	63.2083
	0.231756	27.4583	63.2083				0.0891217	27.4583	63.2083
	0.225889	27.5417	63.2083				0.0891217	27.5417	63.2083
	0.225889	27.625	63.2083				0.0891217	27.625	63.2083
	0.225889	27.7083	63.2083				0.0891217	27.7083	63.2083
	0.225889	27.7917	63.2083				0.0891217	27.7917	63.2083
	0.225889	27.875	63.2083				0.0891217	27.875	63.2083
	0.225889	27.9583	63.2083				0.0891217	27.9583	63.2083
	0.225083	22.0417	63.125				0.0793752	22.0417	63.125
	0.225083	22.125	63.125				0.0760768	22.125	63.125
	0.225083	22.2083	63.125				0.0793752	22.2083	63.125
	0.227133	22.2917	63.125				0.0762307	22.2917	63.125
	0.225083	22.4583	63.125				0.092965	22.4583	63.125
	0.225083	22.5417	63.125				0.108729	22.5417	63.125
	0.225083	23.0417	63.125				0.0888453	23.0417	63.125
	0.225083	23.125	63.125				0.0892756	23.125	63.125
	0.225083	23.2083	63.125				0.0891217	23.2083	63.125
	0.225083	23.2917	63.125				0.0891217	23.2917	63.125
	0.225083	23.375	63.125				0.0891217	23.375	63.125
	0.225889	23.875	63.125				0.0742306	23.875	63.125
	0.225889	23.9583	63.125				0.0742306	23.9583	63.125
	0.225889	24.0417	63.125				0.0742306	24.0417	63.125
	0.225889	24.125	63.125				0.0742306	24.125	63.125
	0.225889	24.2083	63.125				0.0742306	24.2083	63.125
	0.225889	24.2917	63.125				0.0742306	24.2917	63.125
	0.225889	24.4583	63.125				0.0742306	24.4583	63.125
	0.225889	24.5417	63.125				0.0742306	24.5417	63.125
	0.232299	25.7917	63.125				0.0733891	25.7917	63.125
	0.232299	25.875	63.125				0.0726986	25.875	63.125
	0.235765	25.9583	63.125				0.0729455	25.9583	63.125
	0.235765	26.0417	63.125				0.0760137	26.0417	63.125
	0.235765	26.125	63.125				0.0878367	26.125	63.125
	0.235765	27.125	63.125				0.0891217	27.125	63.125
	0.235765	27.2083	63.125				0.076328	27.2083	63.125
	0.232299	27.2917	63.125				0.0706156	27.2917	63.125
	0.235765	27.375	63.125				0.0742168	27.375	63.125
	0.231756	27.5417	63.125				0.0886914	27.5417	63.125
	0.225889	27.625	63.125				0.0875169	27.625	63.125
	0.225889	27.7083	63.125				0.0878305	27.7083	63.125
	0.222526	27.7917	63.125				0.0878305	27.7917	63.125
	0.222526	27.875	63.125				0.0760076	27.875	63.125
	0.231756	27.9583	63.125				0.0772988	27.9583	63.125
	0.231756	28.0417	63.125				0.0772988	28.0417	63.125
	0.235765	28.125	63.125				0.0742306	28.125	63.125
	0.235765	28.2083	63.125				0.0742306	28.2083	63.125
	0.227133	22.2083	63.0417				0.0803071	22.2083	63.0417
	0.227133	22.2917	63.0417				0.0793752	22.2917	63.0417
	0.225083	22.5417	63.0417				0.105347	22.5417	63.0417
	0.225083	22.625	63.0417				0.108729	22.625	63.0417
	0.225083	23.0417	63.0417				0.0942562	23.0417	63.0417
	0.225083	23.125	63.0417				0.0892756	23.125	63.0417
	0.225083	23.2083	63.0417				0.0891217	23.2083	63.0417
	0.225083	23.2917	63.0417				0.0891217	23.2917	63.0417
	0.225083	23.375	63.0417				0.0891217	23.375	63.0417
	0.225083	23.4583	63.0417				0.0891217	23.4583	63.0417
	0.225083	23.5417	63.0417				0.0886914	23.5417	63.0417
	0.225083	23.625	63.0417				0.076328	23.625	63.0417
	0.225083	23.7083	63.0417				0.0772988	23.7083	63.0417
	0.225889	23.7917	63.0417				0.0772988	23.7917	63.0417
	0.224607	23.875	63.0417				0.0742306	23.875	63.0417
	0.225889	23.9583	63.0417				0.0742306	23.9583	63.0417
	0.225889	24.0417	63.0417				0.0742306	24.0417	63.0417
	0.225889	24.125	63.0417				0.0742306	24.125	63.0417
	0.225889	24.4583	63.0417				0.0742306	24.4583	63.0417
	0.225889	24.5417	63.0417				0.0752092	24.5417	63.0417
	0.222422	24.625	63.0417				0.0746908	24.625	63.0417
	0.225889	24.7083	63.0417				0.0742306	24.7083	63.0417
	0.235765	26.125	63.0417				0.0760137	26.125	63.0417
	0.235765	27.2083	63.0417				0.0772988	27.2083	63.0417
	0.240631	27.375	63.0417				0.0742975	27.375	63.0417
	0.235765	27.4583	63.0417				0.0760076	27.4583	63.0417
	0.231756	27.5417	63.0417				0.0790757	27.5417	63.0417
	0.231756	27.625	63.0417				0.0782774	27.625	63.0417
	0.222422	27.7083	63.0417				0.0764678	27.7083	63.0417
	0.241185	27.7917	63.0417				0.0773035	27.7917	63.0417
	0.22829	27.875	63.0417				0.0706156	27.875	63.0417
	0.232299	27.9583	63.0417				0.0706156	27.9583	63.0417
	0.235765	28.2083	63.0417				0.0747225	28.2083	63.0417
	0.232403	28.2917	63.0417				0.0742168	28.2917	63.0417
	0.239162	29.4583	63.0417				0.0717388	29.4583	63.0417
	0.235695	29.5417	63.0417				0.0742963	29.5417	63.0417
	0.23203	21.4583	62.9583				0.0818758	21.4583	62.9583
	0.225083	21.5417	62.9583				0.079244	21.5417	62.9583
	0.225083	21.7083	62.9583				0.0758096	21.7083	62.9583
	0.225083	21.7917	62.9583				0.079244	21.7917	62.9583
	0.225083	21.875	62.9583				0.0759634	21.875	62.9583
	0.225083	22.125	62.9583				0.0843785	22.125	62.9583
	0.225083	22.2083	62.9583				0.0843785	22.2083	62.9583
	0.225083	22.2917	62.9583				0.0843785	22.2917	62.9583
	0.225083	22.5417	62.9583				0.0947805	22.5417	62.9583
	0.225083	22.625	62.9583				0.111769	22.625	62.9583
	0.225083	22.7917	62.9583				0.108701	22.7917	62.9583
	0.225083	22.875	62.9583				0.107931	22.875	62.9583
	0.225083	22.9583	62.9583				0.107344	22.9583	62.9583
	0.225083	23.0417	62.9583				0.0938259	23.0417	62.9583
	0.225083	23.125	62.9583				0.0910525	23.125	62.9583
	0.225083	23.2083	62.9583				0.0908987	23.2083	62.9583
	0.225083	23.2917	62.9583				0.0891217	23.2917	62.9583
	0.225083	23.625	62.9583				0.0772988	23.625	62.9583
	0.225083	23.7083	62.9583				0.0772988	23.7083	62.9583
	0.225889	23.7917	62.9583				0.0772988	23.7917	62.9583
	0.225889	23.875	62.9583				0.0742306	23.875	62.9583
	0.225889	23.9583	62.9583				0.0742306	23.9583	62.9583
	0.225889	24.0417	62.9583				0.0742306	24.0417	62.9583
	0.225889	24.125	62.9583				0.0742306	24.125	62.9583
	0.225889	24.625	62.9583				0.0742306	24.625	62.9583
	0.225889	24.7083	62.9583				0.0742306	24.7083	62.9583
	0.231756	24.7917	62.9583				0.0742306	24.7917	62.9583
	0.231756	24.875	62.9583				0.0742306	24.875	62.9583
	0.231756	24.9583	62.9583				0.0742306	24.9583	62.9583
	0.232403	26.125	62.9583				0.0729455	26.125	62.9583
	0.235765	26.2083	62.9583				0.0760137	26.2083	62.9583
	0.232299	28.2083	62.9583				0.0706156	28.2083	62.9583
	0.235765	28.2917	62.9583				0.0729455	28.2917	62.9583
	0.239162	29.375	62.9583				0.0717388	29.375	62.9583
	0.239162	29.4583	62.9583				0.0717388	29.4583	62.9583
	0.235799	29.5417	62.9583				0.0717222	29.5417	62.9583
	0.235695	29.625	62.9583				0.0694089	29.625	62.9583
	0.208992	7.20833	62.875				0.0700564	7.20833	62.875
	0.225083	21.4583	62.875				0.079244	21.4583	62.875
	0.225083	21.5417	62.875				0.079244	21.5417	62.875
	0.225083	21.625	62.875				0.0758096	21.625	62.875
	0.225083	21.7083	62.875				0.0760768	21.7083	62.875
	0.225083	21.7917	62.875				0.079244	21.7917	62.875
	0.225083	21.875	62.875				0.0855704	21.875	62.875
	0.225083	21.9583	62.875				0.0879844	21.9583	62.875
	0.225083	22.0417	62.875				0.092965	22.0417	62.875
	0.225083	22.125	62.875				0.0926514	22.125	62.875
	0.225083	22.2083	62.875				0.0960332	22.2083	62.875
	0.225083	22.375	62.875				0.108729	22.375	62.875
	0.225083	22.4583	62.875				0.106522	22.4583	62.875
	0.225083	22.5417	62.875				0.113623	22.5417	62.875
	0.225083	22.625	62.875				0.111769	22.625	62.875
	0.225083	22.7083	62.875				0.111769	22.7083	62.875
	0.227133	22.7917	62.875				0.108388	22.7917	62.875
	0.225083	22.875	62.875				0.111769	22.875	62.875
	0.225083	22.9583	62.875				0.106952	22.9583	62.875
	0.225083	23.0417	62.875				0.0942562	23.0417	62.875
	0.225083	23.2083	62.875				0.0891217	23.2083	62.875
	0.225083	23.2917	62.875				0.0927518	23.2917	62.875
	0.225083	23.7083	62.875				0.0772988	23.7083	62.875
	0.225889	23.7917	62.875				0.0772988	23.7917	62.875
	0.225889	23.875	62.875				0.0742306	23.875	62.875
	0.225889	23.9583	62.875				0.0742306	23.9583	62.875
	0.225889	24.0417	62.875				0.0742306	24.0417	62.875
	0.225889	24.125	62.875				0.0738003	24.125	62.875
	0.225889	24.2083	62.875				0.0742306	24.2083	62.875
	0.225889	24.625	62.875				0.0742306	24.625	62.875
	0.22829	24.7083	62.875				0.0726986	24.7083	62.875
	0.22829	24.7917	62.875				0.0764678	24.7917	62.875
	0.231756	24.875	62.875				0.0742306	24.875	62.875
	0.235765	24.9583	62.875				0.0742306	24.9583	62.875
	0.235765	25.0417	62.875				0.0742306	25.0417	62.875
	0.240631	26.125	62.875				0.072656	26.125	62.875
	0.232299	28.125	62.875				0.0706156	28.125	62.875
	0.232299	28.2083	62.875				0.074677	28.2083	62.875
	0.239162	29.2917	62.875				0.0680389	29.2917	62.875
	0.239162	29.375	62.875				0.0680389	29.375	62.875
	0.235799	29.4583	62.875				0.0710317	29.4583	62.875
	0.239162	29.5417	62.875				0.0738361	29.5417	62.875
	0.244027	29.625	62.875				0.0760967	29.625	62.875
	0.226439	129.542	62.875				0.0760652	129.542	62.875
	0.223698	21.2083	62.7917				0.0706156	21.2083	62.7917
	0.225083	21.2917	62.7917				0.0742168	21.2917	62.7917
	0.225083	21.375	62.7917				0.0722384	21.375	62.7917
	0.225083	21.4583	62.7917				0.0820175	21.4583	62.7917
	0.225083	21.625	62.7917				0.0908987	21.625	62.7917
	0.225083	21.7083	62.7917				0.0908987	21.7083	62.7917
	0.225083	21.9583	62.7917				0.0892756	21.9583	62.7917
	0.225083	22.2917	62.7917				0.107344	22.2917	62.7917
	0.225083	22.7083	62.7917				0.115336	22.7083	62.7917
	0.225083	22.7917	62.7917				0.113129	22.7917	62.7917
	0.225083	22.875	62.7917				0.111769	22.875	62.7917
	0.225083	22.9583	62.7917				0.107344	22.9583	62.7917
	0.225083	23.5417	62.7917				0.0891217	23.5417	62.7917
	0.225083	23.625	62.7917				0.0772988	23.625	62.7917
	0.225083	23.7083	62.7917				0.0772988	23.7083	62.7917
	0.225889	23.7917	62.7917				0.0772988	23.7917	62.7917
	0.225889	23.875	62.7917				0.0742306	23.875	62.7917
	0.225889	23.9583	62.7917				0.0742306	23.9583	62.7917
	0.224504	24.0417	62.7917				0.0767882	24.0417	62.7917
	0.225889	24.125	62.7917				0.0742306	24.125	62.7917
	0.231756	24.7083	62.7917				0.0742306	24.7083	62.7917
	0.231756	24.7917	62.7917				0.0742306	24.7917	62.7917
	0.235765	24.875	62.7917				0.0742306	24.875	62.7917
	0.235765	24.9583	62.7917				0.0742306	24.9583	62.7917
	0.232403	25.0417	62.7917				0.0738003	25.0417	62.7917
	0.235765	25.125	62.7917				0.0742306	25.125	62.7917
	0.235765	25.7917	62.7917				0.0747225	25.7917	62.7917
	0.239162	29.125	62.7917				0.0680389	29.125	62.7917
	0.235695	29.2083	62.7917				0.0734702	29.2083	62.7917
	0.244027	29.2917	62.7917				0.0730907	29.2917	62.7917
	0.239162	29.375	62.7917				0.0698158	29.375	62.7917
	0.239162	29.4583	62.7917				0.0738361	29.4583	62.7917
	0.226439	129.542	62.7917				0.0760652	129.542	62.7917
	0.226439	129.625	62.7917				0.0760652	129.625	62.7917
	0.225083	21.2083	62.7083				0.0760076	21.2083	62.7083
	0.225083	21.2917	62.7083				0.0722384	21.2917	62.7083
	0.225083	21.375	62.7083				0.0760076	21.375	62.7083
	0.225083	21.4583	62.7083				0.0891217	21.4583	62.7083
	0.225083	21.5417	62.7083				0.0891217	21.5417	62.7083
	0.225083	21.625	62.7083				0.0891217	21.625	62.7083
	0.225083	21.7083	62.7083				0.0891217	21.7083	62.7083
	0.225083	21.7917	62.7083				0.0891217	21.7917	62.7083
	0.225083	21.875	62.7083				0.0892756	21.875	62.7083
	0.225083	21.9583	62.7083				0.0892756	21.9583	62.7083
	0.225083	22.2917	62.7083				0.107344	22.2917	62.7083
	0.225083	22.625	62.7083				0.110971	22.625	62.7083
	0.225083	22.7083	62.7083				0.109546	22.7083	62.7083
	0.225083	23.4583	62.7083				0.0891217	23.4583	62.7083
	0.225083	23.5417	62.7083				0.0772988	23.5417	62.7083
	0.225083	23.625	62.7083				0.0772988	23.625	62.7083
	0.225083	23.7083	62.7083				0.0772988	23.7083	62.7083
	0.225889	23.7917	62.7083				0.0742306	23.7917	62.7083
	0.225889	23.875	62.7083				0.0742306	23.875	62.7083
	0.225889	23.9583	62.7083				0.0742306	23.9583	62.7083
	0.224504	24.0417	62.7083				0.0706156	24.0417	62.7083
	0.225889	24.125	62.7083				0.0742306	24.125	62.7083
	0.225889	24.2083	62.7083				0.0742306	24.2083	62.7083
	0.231756	24.7917	62.7083				0.0742306	24.7917	62.7083
	0.231756	24.875	62.7083				0.0742306	24.875	62.7083
	0.235765	24.9583	62.7083				0.0742306	24.9583	62.7083
	0.235765	25.0417	62.7083				0.0742306	25.0417	62.7083
	0.232299	25.125	62.7083				0.0742605	25.125	62.7083
	0.232403	25.2083	62.7083				0.0765756	25.2083	62.7083
	0.232403	25.2917	62.7083				0.0747225	25.2917	62.7083
	0.232299	25.375	62.7083				0.0706156	25.375	62.7083
	0.235765	25.7083	62.7083				0.0729455	25.7083	62.7083
	0.235765	25.7917	62.7083				0.0729455	25.7917	62.7083
	0.235765	26.625	62.7083				0.0729455	26.625	62.7083
	0.235765	26.7083	62.7083				0.0729455	26.7083	62.7083
	0.232403	26.7917	62.7083				0.0739241	26.7917	62.7083
	0.239162	29.0417	62.7083				0.0680389	29.0417	62.7083
	0.239162	29.125	62.7083				0.0698158	29.125	62.7083
	0.244027	29.2083	62.7083				0.0730907	29.2083	62.7083
	0.274385	29.2917	62.7083				0.0776322	29.2917	62.7083
	0.235695	29.375	62.7083				0.0713177	29.375	62.7083
	0.239162	29.875	62.7083				0.0698158	29.875	62.7083
	0.226439	129.625	62.7083				0.0760652	129.625	62.7083
	0.225083	21.2083	62.625				0.0729289	21.2083	62.625
	0.225083	21.2917	62.625				0.0772988	21.2917	62.625
	0.225083	21.375	62.625				0.0772988	21.375	62.625
	0.225083	21.5417	62.625				0.0891217	21.5417	62.625
	0.225083	21.625	62.625				0.0891217	21.625	62.625
	0.225083	21.7083	62.625				0.0891217	21.7083	62.625
	0.225083	21.7917	62.625				0.0891217	21.7917	62.625
	0.225083	21.875	62.625				0.0891217	21.875	62.625
	0.225083	21.9583	62.625				0.0892756	21.9583	62.625
	0.225083	22.0417	62.625				0.0892756	22.0417	62.625
	0.225083	22.2083	62.625				0.107344	22.2083	62.625
	0.225083	22.2917	62.625				0.107344	22.2917	62.625
	0.225083	22.625	62.625				0.109546	22.625	62.625
	0.225083	22.7083	62.625				0.109546	22.7083	62.625
	0.225083	22.7917	62.625				0.107344	22.7917	62.625
	0.225083	22.9583	62.625				0.0938259	22.9583	62.625
	0.225083	23.0417	62.625				0.0892756	23.0417	62.625
	0.225083	23.125	62.625				0.0891217	23.125	62.625
	0.225083	23.2083	62.625				0.0891217	23.2083	62.625
	0.225083	23.2917	62.625				0.0891217	23.2917	62.625
	0.225083	23.4583	62.625				0.0772988	23.4583	62.625
	0.225083	23.5417	62.625				0.0772988	23.5417	62.625
	0.225083	23.625	62.625				0.0772988	23.625	62.625
	0.225083	23.7083	62.625				0.0742306	23.7083	62.625
	0.225889	23.7917	62.625				0.0742306	23.7917	62.625
	0.225889	23.875	62.625				0.0742306	23.875	62.625
	0.225889	23.9583	62.625				0.0742306	23.9583	62.625
	0.225889	24.0417	62.625				0.0742306	24.0417	62.625
	0.224504	24.125	62.625				0.0764678	24.125	62.625
	0.235765	25.0417	62.625				0.0742306	25.0417	62.625
	0.235765	25.2083	62.625				0.0729455	25.2083	62.625
	0.235765	25.2917	62.625				0.0729455	25.2917	62.625
	0.232299	25.375	62.625				0.0726986	25.375	62.625
	0.232403	25.4583	62.625				0.0747225	25.4583	62.625
	0.235765	25.5417	62.625				0.0729455	25.5417	62.625
	0.235765	25.625	62.625				0.0729455	25.625	62.625
	0.232299	25.7083	62.625				0.0755031	25.7083	62.625
	0.240631	25.7917	62.625				0.072656	25.7917	62.625
	0.232403	26.0417	62.625				0.0729455	26.0417	62.625
	0.232403	26.125	62.625				0.0729455	26.125	62.625
	0.235765	26.2083	62.625				0.0729455	26.2083	62.625
	0.235765	26.2917	62.625				0.0729455	26.2917	62.625
	0.239162	29.0417	62.625				0.0680389	29.0417	62.625
	0.239162	29.125	62.625				0.0680389	29.125	62.625
	0.239162	29.2083	62.625				0.0738361	29.2083	62.625
	0.235695	29.2917	62.625				0.0694089	29.2917	62.625
	0.235695	29.375	62.625				0.0694089	29.375	62.625
	0.235695	29.4583	62.625				0.0694089	29.4583	62.625
	0.239162	29.5417	62.625				0.0738361	29.5417	62.625
	0.239162	29.875	62.625				0.0698158	29.875	62.625
	0.239162	29.9583	62.625				0.0662327	29.9583	62.625
	0.226439	129.625	62.625				0.0760652	129.625	62.625
	0.226439	129.708	62.625				0.0760652	129.708	62.625
	0.225083	21.2083	62.5417				0.0790757	21.2083	62.5417
	0.225083	21.2917	62.5417				0.0772988	21.2917	62.5417
	0.225083	21.5417	62.5417				0.0891217	21.5417	62.5417
	0.225083	21.625	62.5417				0.0891217	21.625	62.5417
	0.225083	21.7083	62.5417				0.0891217	21.7083	62.5417
	0.225889	21.7917	62.5417				0.0891217	21.7917	62.5417
	0.225889	21.875	62.5417				0.0891217	21.875	62.5417
	0.225889	22.125	62.5417				0.0942562	22.125	62.5417
	0.225889	22.2083	62.5417				0.0942562	22.2083	62.5417
	0.225889	22.2917	62.5417				0.107344	22.2917	62.5417
	0.225083	22.375	62.5417				0.106522	22.375	62.5417
	0.225083	22.625	62.5417				0.107344	22.625	62.5417
	0.225083	22.7083	62.5417				0.105661	22.7083	62.5417
	0.225083	22.7917	62.5417				0.107344	22.7917	62.5417
	0.225083	22.875	62.5417				0.0942562	22.875	62.5417
	0.225083	22.9583	62.5417				0.0902542	22.9583	62.5417
	0.225083	23.0417	62.5417				0.0891217	23.0417	62.5417
	0.223698	23.125	62.5417				0.0837656	23.125	62.5417
	0.225083	23.2083	62.5417				0.0772988	23.2083	62.5417
	0.225083	23.2917	62.5417				0.0772988	23.2917	62.5417
	0.225083	23.375	62.5417				0.0772988	23.375	62.5417
	0.225083	23.4583	62.5417				0.0772988	23.4583	62.5417
	0.225083	23.5417	62.5417				0.0742306	23.5417	62.5417
	0.225083	23.625	62.5417				0.0742306	23.625	62.5417
	0.225083	23.7083	62.5417				0.0742306	23.7083	62.5417
	0.225889	23.7917	62.5417				0.0742306	23.7917	62.5417
	0.225889	23.875	62.5417				0.0742306	23.875	62.5417
	0.225889	23.9583	62.5417				0.0742306	23.9583	62.5417
	0.225889	24.0417	62.5417				0.0742306	24.0417	62.5417
	0.235765	25.2917	62.5417				0.0729455	25.2917	62.5417
	0.235765	25.375	62.5417				0.0729455	25.375	62.5417
	0.232403	25.4583	62.5417				0.0729455	25.4583	62.5417
	0.235765	25.5417	62.5417				0.0729455	25.5417	62.5417
	0.235765	25.625	62.5417				0.0729455	25.625	62.5417
	0.235765	25.7083	62.5417				0.0765756	25.7083	62.5417
	0.235765	25.7917	62.5417				0.0729455	25.7917	62.5417
	0.235765	25.875	62.5417				0.0729455	25.875	62.5417
	0.235765	25.9583	62.5417				0.0729455	25.9583	62.5417
	0.235765	26.0417	62.5417				0.0729455	26.0417	62.5417
	0.232403	26.125	62.5417				0.0725152	26.125	62.5417
	0.232299	26.2083	62.5417				0.0755031	26.2083	62.5417
	0.232403	26.2917	62.5417				0.0747225	26.2917	62.5417
	0.235765	26.375	62.5417				0.0729455	26.375	62.5417
	0.239162	29.125	62.5417				0.0680389	29.125	62.5417
	0.239162	29.2083	62.5417				0.0698158	29.2083	62.5417
	0.244027	29.2917	62.5417				0.0766564	29.2917	62.5417
	0.235695	29.375	62.5417				0.0694089	29.375	62.5417
	0.239162	29.4583	62.5417				0.0698158	29.4583	62.5417
	0.235799	29.5417	62.5417				0.07301	29.5417	62.5417
	0.257014	29.625	62.5417				0.0752357	29.625	62.5417
	0.239162	29.875	62.5417				0.0676086	29.875	62.5417
	0.239162	29.9583	62.5417				0.0662327	29.9583	62.5417
	0.226439	129.708	62.5417				0.0760652	129.708	62.5417
	0.226439	129.792	62.5417				0.0760652	129.792	62.5417
	0.225083	21.5417	62.4583				0.0772988	21.5417	62.4583
	0.225083	21.625	62.4583				0.0772988	21.625	62.4583
	0.225889	21.7083	62.4583				0.0891217	21.7083	62.4583
	0.225889	21.7917	62.4583				0.0891217	21.7917	62.4583
	0.225889	21.875	62.4583				0.0891217	21.875	62.4583
	0.225889	22.2083	62.4583				0.0942562	22.2083	62.4583
	0.225889	22.2917	62.4583				0.0942562	22.2917	62.4583
	0.225889	22.4583	62.4583				0.0942562	22.4583	62.4583
	0.225889	22.5417	62.4583				0.0942562	22.5417	62.4583
	0.225889	22.625	62.4583				0.0942562	22.625	62.4583
	0.225889	22.7083	62.4583				0.0942562	22.7083	62.4583
	0.225889	22.7917	62.4583				0.092965	22.7917	62.4583
	0.225889	22.875	62.4583				0.0910525	22.875	62.4583
	0.225083	22.9583	62.4583				0.0901003	22.9583	62.4583
	0.225083	23.0417	62.4583				0.0891217	23.0417	62.4583
	0.225083	23.125	62.4583				0.0772988	23.125	62.4583
	0.225083	23.2083	62.4583				0.0772988	23.2083	62.4583
	0.225083	23.2917	62.4583				0.0742306	23.2917	62.4583
	0.225083	23.375	62.4583				0.0742306	23.375	62.4583
	0.225083	23.4583	62.4583				0.0742306	23.4583	62.4583
	0.225083	23.5417	62.4583				0.0742306	23.5417	62.4583
	0.225083	23.625	62.4583				0.0742306	23.625	62.4583
	0.225083	23.7083	62.4583				0.0742306	23.7083	62.4583
	0.225889	23.875	62.4583				0.0742306	23.875	62.4583
	0.225889	23.9583	62.4583				0.0742306	23.9583	62.4583
	0.225889	24.0417	62.4583				0.0742306	24.0417	62.4583
	0.235765	25.2917	62.4583				0.0729455	25.2917	62.4583
	0.235765	25.375	62.4583				0.0729455	25.375	62.4583
	0.235765	25.4583	62.4583				0.0729455	25.4583	62.4583
	0.235765	25.625	62.4583				0.0729455	25.625	62.4583
	0.235765	25.7083	62.4583				0.0729455	25.7083	62.4583
	0.235765	25.7917	62.4583				0.0717388	25.7917	62.4583
	0.232299	25.875	62.4583				0.0739759	25.875	62.4583
	0.232403	25.9583	62.4583				0.0735157	25.9583	62.4583
	0.232299	26.0417	62.4583				0.0706156	26.0417	62.4583
	0.232299	26.125	62.4583				0.0751827	26.125	62.4583
	0.232299	26.2083	62.4583				0.0751827	26.2083	62.4583
	0.235765	26.2917	62.4583				0.0729455	26.2917	62.4583
	0.235765	26.375	62.4583				0.0729455	26.375	62.4583
	0.235765	26.4583	62.4583				0.0729455	26.4583	62.4583
	0.232299	26.5417	62.4583				0.0751827	26.5417	62.4583
	0.255564	29.375	62.4583				0.0777852	29.375	62.4583
	0.244027	29.4583	62.4583				0.0730907	29.4583	62.4583
	0.244027	29.5417	62.4583				0.0730907	29.5417	62.4583
	0.235695	29.875	62.4583				0.0694089	29.875	62.4583
	0.239162	29.9583	62.4583				0.066663	29.9583	62.4583
	0.225083	21.5417	62.375				0.0772988	21.5417	62.375
	0.225889	21.625	62.375				0.0772988	21.625	62.375
	0.225889	21.875	62.375				0.0891217	21.875	62.375
	0.225889	22.2083	62.375				0.0892756	22.2083	62.375
	0.225889	22.2917	62.375				0.0942562	22.2917	62.375
	0.225889	22.4583	62.375				0.0892756	22.4583	62.375
	0.225889	22.5417	62.375				0.0892756	22.5417	62.375
	0.225889	22.625	62.375				0.0892756	22.625	62.375
	0.225889	22.7083	62.375				0.0892756	22.7083	62.375
	0.225889	22.7917	62.375				0.0891217	22.7917	62.375
	0.225889	22.875	62.375				0.0891217	22.875	62.375
	0.225889	22.9583	62.375				0.0891217	22.9583	62.375
	0.225889	23.0417	62.375				0.0772988	23.0417	62.375
	0.225083	23.625	62.375				0.0742306	23.625	62.375
	0.225083	23.7083	62.375				0.0742306	23.7083	62.375
	0.225889	23.875	62.375				0.0742306	23.875	62.375
	0.225889	23.9583	62.375				0.0742306	23.9583	62.375
	0.225889	24.625	62.375				0.0742306	24.625	62.375
	0.225889	24.7083	62.375				0.0742306	24.7083	62.375
	0.235765	25.125	62.375				0.0742306	25.125	62.375
	0.235765	25.2083	62.375				0.0742306	25.2083	62.375
	0.235765	25.2917	62.375				0.0729455	25.2917	62.375
	0.235765	25.375	62.375				0.0729455	25.375	62.375
	0.235765	25.625	62.375				0.0729455	25.625	62.375
	0.235765	25.7083	62.375				0.0717388	25.7083	62.375
	0.235765	25.7917	62.375				0.0717388	25.7917	62.375
	0.235765	25.875	62.375				0.0717388	25.875	62.375
	0.235765	25.9583	62.375				0.0738361	25.9583	62.375
	0.232299	26.0417	62.375				0.0714918	26.0417	62.375
	0.232299	26.125	62.375				0.0694089	26.125	62.375
	0.232299	26.2083	62.375				0.0742963	26.2083	62.375
	0.245194	26.2917	62.375				0.0730907	26.2917	62.375
	0.235765	26.375	62.375				0.0739241	26.375	62.375
	0.232299	26.4583	62.375				0.0751827	26.4583	62.375
	0.232403	26.5417	62.375				0.0739241	26.5417	62.375
	0.235799	29.875	62.375				0.0698158	29.875	62.375
	0.235695	29.9583	62.375				0.0714918	29.9583	62.375
	0.225889	21.5417	62.2917				0.0772988	21.5417	62.2917
	0.225889	21.625	62.2917				0.0772988	21.625	62.2917
	0.225889	21.7083	62.2917				0.0772988	21.7083	62.2917
	0.225889	21.7917	62.2917				0.0772988	21.7917	62.2917
	0.225889	21.9583	62.2917				0.0891217	21.9583	62.2917
	0.225889	22.0417	62.2917				0.0891217	22.0417	62.2917
	0.225889	22.2083	62.2917				0.0892756	22.2083	62.2917
	0.225889	22.2917	62.2917				0.0892756	22.2917	62.2917
	0.225889	22.4583	62.2917				0.0892756	22.4583	62.2917
	0.225889	22.5417	62.2917				0.0891217	22.5417	62.2917
	0.225889	22.625	62.2917				0.0891217	22.625	62.2917
	0.225889	22.7083	62.2917				0.0891217	22.7083	62.2917
	0.225889	22.7917	62.2917				0.0891217	22.7917	62.2917
	0.225889	22.875	62.2917				0.0891217	22.875	62.2917
	0.225889	22.9583	62.2917				0.0772988	22.9583	62.2917
	0.225889	24.0417	62.2917				0.0742306	24.0417	62.2917
	0.225889	24.625	62.2917				0.0742306	24.625	62.2917
	0.225889	24.7083	62.2917				0.0742306	24.7083	62.2917
	0.235765	25.125	62.2917				0.0742306	25.125	62.2917
	0.235765	25.2083	62.2917				0.0742306	25.2083	62.2917
	0.235765	25.7083	62.2917				0.0717388	25.7083	62.2917
	0.235765	25.7917	62.2917				0.0717388	25.7917	62.2917
	0.235765	25.875	62.2917				0.0735157	25.875	62.2917
	0.248875	25.9583	62.2917				0.0758593	25.9583	62.2917
	0.232299	26.0417	62.2917				0.0694089	26.0417	62.2917
	0.232299	26.2083	62.2917				0.0694089	26.2083	62.2917
	0.235765	26.2917	62.2917				0.0735157	26.2917	62.2917
	0.235765	26.375	62.2917				0.0717388	26.375	62.2917
	0.235765	26.4583	62.2917				0.0717388	26.4583	62.2917
	0.235765	26.5417	62.2917				0.0717388	26.5417	62.2917
	0.239162	29.625	62.2917				0.0698158	29.625	62.2917
	0.235799	29.7083	62.2917				0.0698158	29.7083	62.2917
	0.239162	29.7917	62.2917				0.0680389	29.7917	62.2917
	0.240649	30.4583	62.2917				0.066663	30.4583	62.2917
	0.226439	130.625	62.2917				0.0760652	130.625	62.2917
	0.226439	130.708	62.2917				0.0760652	130.708	62.2917
	0.225889	21.5417	62.2083				0.0772988	21.5417	62.2083
	0.225889	21.625	62.2083				0.0772988	21.625	62.2083
	0.225889	21.7083	62.2083				0.0772988	21.7083	62.2083
	0.225889	21.7917	62.2083				0.0772988	21.7917	62.2083
	0.225889	21.875	62.2083				0.0772988	21.875	62.2083
	0.225889	21.9583	62.2083				0.0891217	21.9583	62.2083
	0.225889	22.0417	62.2083				0.0891217	22.0417	62.2083
	0.225889	22.2917	62.2083				0.0892756	22.2917	62.2083
	0.225889	22.375	62.2083				0.0891217	22.375	62.2083
	0.225889	22.5417	62.2083				0.0891217	22.5417	62.2083
	0.222526	22.625	62.2083				0.0891217	22.625	62.2083
	0.231756	22.7083	62.2083				0.0891217	22.7083	62.2083
	0.231756	22.7917	62.2083				0.0891217	22.7917	62.2083
	0.225889	23.0417	62.2083				0.0742306	23.0417	62.2083
	0.222526	23.125	62.2083				0.0742306	23.125	62.2083
	0.225889	23.2083	62.2083				0.0742306	23.2083	62.2083
	0.225889	24.375	62.2083				0.0742306	24.375	62.2083
	0.225889	24.4583	62.2083				0.0742306	24.4583	62.2083
	0.222526	24.7917	62.2083				0.0738003	24.7917	62.2083
	0.232403	25.2083	62.2083				0.0760076	25.2083	62.2083
	0.235695	25.9583	62.2083				0.0713177	25.9583	62.2083
	0.239162	26.0417	62.2083				0.0717388	26.0417	62.2083
	0.235765	26.2083	62.2083				0.074807	26.2083	62.2083
	0.235765	26.2917	62.2083				0.074807	26.2917	62.2083
	0.235765	26.375	62.2083				0.0717388	26.375	62.2083
	0.232299	27.625	62.2083				0.0726986	27.625	62.2083
	0.232403	27.7083	62.2083				0.0750429	27.7083	62.2083
	0.235765	27.7917	62.2083				0.0750429	27.7917	62.2083
	0.235765	27.875	62.2083				0.0742168	27.875	62.2083
	0.232299	27.9583	62.2083				0.0706156	27.9583	62.2083
	0.235695	29.7083	62.2083				0.070276	29.7083	62.2083
	0.240649	30.375	62.2083				0.0684399	30.375	62.2083
	0.240649	30.4583	62.2083				0.066663	30.4583	62.2083
	0.240649	30.5417	62.2083				0.066663	30.5417	62.2083
	0.226439	130.542	62.2083				0.0760652	130.542	62.2083
	0.226439	130.625	62.2083				0.0760652	130.625	62.2083
	0.226439	130.708	62.2083				0.0760652	130.708	62.2083
	0.225889	21.5417	62.125				0.0772988	21.5417	62.125
	0.225889	21.625	62.125				0.0772988	21.625	62.125
	0.225889	21.7083	62.125				0.0772988	21.7083	62.125
	0.225889	21.875	62.125				0.0772988	21.875	62.125
	0.225889	21.9583	62.125				0.0772988	21.9583	62.125
	0.225889	22.0417	62.125				0.0891217	22.0417	62.125
	0.225889	22.2083	62.125				0.0891217	22.2083	62.125
	0.231756	22.2917	62.125				0.0891217	22.2917	62.125
	0.231756	22.375	62.125				0.0891217	22.375	62.125
	0.231756	22.4583	62.125				0.0891217	22.4583	62.125
	0.235765	22.5417	62.125				0.0891217	22.5417	62.125
	0.235765	22.625	62.125				0.0891217	22.625	62.125
	0.235765	22.7083	62.125				0.0891217	22.7083	62.125
	0.222422	24.125	62.125				0.0706156	24.125	62.125
	0.225889	24.2083	62.125				0.0738003	24.2083	62.125
	0.222422	24.4583	62.125				0.0706156	24.4583	62.125
	0.222526	24.5417	62.125				0.0760076	24.5417	62.125
	0.232299	25.5417	62.125				0.0706156	25.5417	62.125
	0.232299	25.625	62.125				0.0714918	25.625	62.125
	0.239162	25.875	62.125				0.0717388	25.875	62.125
	0.235799	25.9583	62.125				0.0735157	25.9583	62.125
	0.239162	26.0417	62.125				0.0689487	26.0417	62.125
	0.232299	27.7083	62.125				0.0755031	27.7083	62.125
	0.232403	27.7917	62.125				0.0747225	27.7917	62.125
	0.235765	27.875	62.125				0.0747225	27.875	62.125
	0.232299	27.9583	62.125				0.0706156	27.9583	62.125
	0.235799	30.2083	62.125				0.0684399	30.2083	62.125
	0.239162	30.2917	62.125				0.0662327	30.2917	62.125
	0.240649	30.375	62.125				0.0684399	30.375	62.125
	0.225889	21.5417	62.0417				0.0742306	21.5417	62.0417
	0.225889	21.9583	62.0417				0.0772988	21.9583	62.0417
	0.231756	22.0417	62.0417				0.0772988	22.0417	62.0417
	0.231756	22.125	62.0417				0.0891217	22.125	62.0417
	0.231756	22.2083	62.0417				0.0891217	22.2083	62.0417
	0.235765	22.2917	62.0417				0.0891217	22.2917	62.0417
	0.235765	22.375	62.0417				0.0891217	22.375	62.0417
	0.235765	22.4583	62.0417				0.0891217	22.4583	62.0417
	0.235765	22.5417	62.0417				0.0891217	22.5417	62.0417
	0.235765	22.625	62.0417				0.0760137	22.625	62.0417
	0.235765	22.7083	62.0417				0.0760137	22.7083	62.0417
	0.231756	23.9583	62.0417				0.0742306	23.9583	62.0417
	0.231756	24.0417	62.0417				0.0760076	24.0417	62.0417
	0.236621	24.125	62.0417				0.072656	24.125	62.0417
	0.22829	24.2083	62.0417				0.0764678	24.2083	62.0417
	0.22829	24.2917	62.0417				0.0706156	24.2917	62.0417
	0.231756	24.375	62.0417				0.0760076	24.375	62.0417
	0.231756	24.4583	62.0417				0.0760076	24.4583	62.0417
	0.231756	24.5417	62.0417				0.0778606	24.5417	62.0417
	0.235765	25.375	62.0417				0.0729455	25.375	62.0417
	0.235765	25.4583	62.0417				0.0729455	25.4583	62.0417
	0.235765	25.5417	62.0417				0.0717388	25.5417	62.0417
	0.235765	27.7083	62.0417				0.0729455	27.7083	62.0417
	0.235765	27.7917	62.0417				0.0729455	27.7917	62.0417
	0.235765	27.9583	62.0417				0.0729455	27.9583	62.0417
	0.235765	28.0417	62.0417				0.0725152	28.0417	62.0417
	0.232403	28.125	62.0417				0.0776064	28.125	62.0417
	0.235765	28.2083	62.0417				0.0765756	28.2083	62.0417
	0.235765	28.2917	62.0417				0.0747225	28.2917	62.0417
	0.232299	28.375	62.0417				0.0706156	28.375	62.0417
	0.235695	29.875	62.0417				0.0742963	29.875	62.0417
	0.235695	29.9583	62.0417				0.0714918	29.9583	62.0417
	0.239162	17.0417	61.9583				0.0680389	17.0417	61.9583
	0.225889	21.625	61.9583				0.0742306	21.625	61.9583
	0.235765	22.125	61.9583				0.0772988	22.125	61.9583
	0.235765	22.2083	61.9583				0.0891217	22.2083	61.9583
	0.235765	22.2917	61.9583				0.0891217	22.2917	61.9583
	0.235765	22.375	61.9583				0.0760137	22.375	61.9583
	0.235765	22.4583	61.9583				0.0760137	22.4583	61.9583
	0.235765	22.5417	61.9583				0.0760137	22.5417	61.9583
	0.235765	22.625	61.9583				0.0760137	22.625	61.9583
	0.235765	22.7083	61.9583				0.0760137	22.7083	61.9583
	0.235765	22.7917	61.9583				0.0760137	22.7917	61.9583
	0.235765	22.875	61.9583				0.0729455	22.875	61.9583
	0.235765	22.9583	61.9583				0.0729455	22.9583	61.9583
	0.235765	23.0417	61.9583				0.0729455	23.0417	61.9583
	0.232299	24.0417	61.9583				0.0726986	24.0417	61.9583
	0.232299	24.125	61.9583				0.0726986	24.125	61.9583
	0.235765	24.2083	61.9583				0.0742306	24.2083	61.9583
	0.235765	24.2917	61.9583				0.0742306	24.2917	61.9583
	0.232403	25.125	61.9583				0.0747225	25.125	61.9583
	0.235765	25.2083	61.9583				0.0729455	25.2083	61.9583
	0.235765	25.2917	61.9583				0.0729455	25.2917	61.9583
	0.235765	25.375	61.9583				0.0747225	25.375	61.9583
	0.232403	25.4583	61.9583				0.0747225	25.4583	61.9583
	0.235695	25.7917	61.9583				0.0734702	25.7917	61.9583
	0.235765	27.7917	61.9583				0.0717388	27.7917	61.9583
	0.232299	28.0417	61.9583				0.074677	28.0417	61.9583
	0.235765	28.125	61.9583				0.0725152	28.125	61.9583
	0.232403	28.2083	61.9583				0.0747225	28.2083	61.9583
	0.232299	28.2917	61.9583				0.0751827	28.2917	61.9583
	0.235765	28.375	61.9583				0.0725152	28.375	61.9583
	0.235765	28.4583	61.9583				0.0747225	28.4583	61.9583
	0.235765	28.5417	61.9583				0.0735157	28.5417	61.9583
	0.232403	28.9583	61.9583				0.0735157	28.9583	61.9583
	0.232403	29.0417	61.9583				0.0735157	29.0417	61.9583
	0.235799	29.875	61.9583				0.0717388	29.875	61.9583
	0.235695	29.9583	61.9583				0.0734702	29.9583	61.9583
	0.237047	16.5417	61.875				0.0753999	16.5417	61.875
	0.225889	21.625	61.875				0.0742306	21.625	61.875
	0.235765	22.125	61.875				0.0772988	22.125	61.875
	0.235765	22.2917	61.875				0.0760137	22.2917	61.875
	0.235765	22.375	61.875				0.0760137	22.375	61.875
	0.235765	22.4583	61.875				0.0760137	22.4583	61.875
	0.235765	22.5417	61.875				0.0760137	22.5417	61.875
	0.235765	22.625	61.875				0.0760137	22.625	61.875
	0.235765	22.7083	61.875				0.0729455	22.7083	61.875
	0.235765	22.7917	61.875				0.0729455	22.7917	61.875
	0.235765	22.875	61.875				0.0729455	22.875	61.875
	0.235765	22.9583	61.875				0.0729455	22.9583	61.875
	0.235765	23.0417	61.875				0.0747225	23.0417	61.875
	0.235765	24.0417	61.875				0.0747225	24.0417	61.875
	0.235765	24.125	61.875				0.0729455	24.125	61.875
	0.235765	25.125	61.875				0.0729455	25.125	61.875
	0.235765	25.2083	61.875				0.0747225	25.2083	61.875
	0.235765	25.2917	61.875				0.0725152	25.2917	61.875
	0.235765	25.375	61.875				0.0729455	25.375	61.875
	0.239162	25.7917	61.875				0.0735157	25.7917	61.875
	0.239162	26.125	61.875				0.0717388	26.125	61.875
	0.239162	26.2083	61.875				0.0717388	26.2083	61.875
	0.235765	27.7083	61.875				0.0717388	27.7083	61.875
	0.235765	27.7917	61.875				0.0717388	27.7917	61.875
	0.232403	27.875	61.875				0.0735157	27.875	61.875
	0.235765	28.2083	61.875				0.0765756	28.2083	61.875
	0.235765	28.2917	61.875				0.0747225	28.2917	61.875
	0.235765	28.375	61.875				0.0725152	28.375	61.875
	0.235765	28.4583	61.875				0.0765756	28.4583	61.875
	0.232403	28.5417	61.875				0.0747225	28.5417	61.875
	0.232299	28.9583	61.875				0.0751827	28.9583	61.875
	0.235765	29.0417	61.875				0.0725152	29.0417	61.875
	0.235765	29.125	61.875				0.0725152	29.125	61.875
	0.235765	29.2083	61.875				0.0747225	29.2083	61.875
	0.240514	15.7917	61.7917				0.0705568	15.7917	61.7917
	0.240514	16.5417	61.7917				0.0723337	16.5417	61.7917
	0.239162	17.0417	61.7917				0.0717388	17.0417	61.7917
	0.225889	21.625	61.7917				0.0742306	21.625	61.7917
	0.235765	22.2083	61.7917				0.0729455	22.2083	61.7917
	0.235765	22.2917	61.7917				0.0729455	22.2917	61.7917
	0.235765	22.375	61.7917				0.0729455	22.375	61.7917
	0.235765	22.4583	61.7917				0.0729455	22.4583	61.7917
	0.235765	22.5417	61.7917				0.0729455	22.5417	61.7917
	0.235765	22.625	61.7917				0.0729455	22.625	61.7917
	0.235765	22.7083	61.7917				0.0729455	22.7083	61.7917
	0.235765	22.7917	61.7917				0.0729455	22.7917	61.7917
	0.235765	22.875	61.7917				0.0729455	22.875	61.7917
	0.235765	22.9583	61.7917				0.0722384	22.9583	61.7917
	0.232299	23.0417	61.7917				0.0752631	23.0417	61.7917
	0.232299	23.125	61.7917				0.0745648	23.125	61.7917
	0.232299	23.2083	61.7917				0.0706156	23.2083	61.7917
	0.235765	23.2917	61.7917				0.0750429	23.2917	61.7917
	0.235765	23.375	61.7917				0.0747225	23.375	61.7917
	0.235765	24.375	61.7917				0.0729455	24.375	61.7917
	0.235765	24.4583	61.7917				0.0765756	24.4583	61.7917
	0.235765	24.5417	61.7917				0.0729455	24.5417	61.7917
	0.235765	25.125	61.7917				0.0729455	25.125	61.7917
	0.235765	25.2083	61.7917				0.0747225	25.2083	61.7917
	0.232299	25.2917	61.7917				0.0722571	25.2917	61.7917
	0.239162	25.875	61.7917				0.0765839	25.875	61.7917
	0.239162	25.9583	61.7917				0.0738361	25.9583	61.7917
	0.235799	26.0417	61.7917				0.0735157	26.0417	61.7917
	0.239162	26.125	61.7917				0.0698158	26.125	61.7917
	0.239162	27.7083	61.7917				0.0717388	27.7083	61.7917
	0.239162	27.7917	61.7917				0.0717388	27.7917	61.7917
	0.239162	27.875	61.7917				0.0717388	27.875	61.7917
	0.232403	27.9583	61.7917				0.0713085	27.9583	61.7917
	0.232403	29.625	61.7917				0.0717388	29.625	61.7917
	0.235765	29.7083	61.7917				0.0717388	29.7083	61.7917
	0.239162	29.7917	61.7917				0.0717388	29.7917	61.7917
	0.244027	29.875	61.7917				0.0714492	29.875	61.7917
	0.240514	16.125	61.7083				0.0715354	16.125	61.7083
	0.240514	16.2083	61.7083				0.0701265	16.2083	61.7083
	0.235695	16.9583	61.7083				0.0739759	16.9583	61.7083
	0.235765	17.0417	61.7083				0.0717388	17.0417	61.7083
	0.231756	21.625	61.7083				0.0738003	21.625	61.7083
	0.235765	22.2083	61.7083				0.0769923	22.2083	61.7083
	0.235765	22.5417	61.7083				0.0747225	22.5417	61.7083
	0.235765	22.875	61.7083				0.0717388	22.875	61.7083
	0.235765	22.9583	61.7083				0.0747225	22.9583	61.7083
	0.235765	23.0417	61.7083				0.0722384	23.0417	61.7083
	0.235765	23.125	61.7083				0.0701554	23.125	61.7083
	0.252168	23.2083	61.7083				0.0750746	23.2083	61.7083
	0.235765	23.2917	61.7083				0.0701554	23.2917	61.7083
	0.235765	23.375	61.7083				0.0722384	23.375	61.7083
	0.235765	23.875	61.7083				0.0750429	23.875	61.7083
	0.235765	23.9583	61.7083				0.0747225	23.9583	61.7083
	0.235765	24.375	61.7083				0.0747225	24.375	61.7083
	0.235765	24.4583	61.7083				0.0747225	24.4583	61.7083
	0.235765	24.5417	61.7083				0.0776064	24.5417	61.7083
	0.232403	24.7083	61.7083				0.0701554	24.7083	61.7083
	0.239162	25.875	61.7083				0.0765839	25.875	61.7083
	0.235799	25.9583	61.7083				0.0738361	25.9583	61.7083
	0.235695	26.0417	61.7083				0.0714918	26.0417	61.7083
	0.235799	26.125	61.7083				0.0698158	26.125	61.7083
	0.235765	29.4583	61.7083				0.0729455	29.4583	61.7083
	0.235765	29.5417	61.7083				0.0729455	29.5417	61.7083
	0.235765	29.625	61.7083				0.0717388	29.625	61.7083
	0.235765	29.7083	61.7083				0.0717388	29.7083	61.7083
	0.239162	29.7917	61.7083				0.0717388	29.7917	61.7083
	0.239162	29.875	61.7083				0.0717388	29.875	61.7083
	0.237047	16.2917	61.625				0.0759881	16.2917	61.625
	0.22829	21.625	61.625				0.0706156	21.625	61.625
	0.231756	21.7083	61.625				0.0772988	21.7083	61.625
	0.235765	21.7917	61.625				0.0772988	21.7917	61.625
	0.235765	22.4583	61.625				0.0747225	22.4583	61.625
	0.232299	22.5417	61.625				0.0706156	22.5417	61.625
	0.235765	22.7917	61.625				0.0853387	22.7917	61.625
	0.235765	22.875	61.625				0.0902599	22.875	61.625
	0.235765	22.9583	61.625				0.0850251	22.9583	61.625
	0.235765	23.0417	61.625				0.079244	23.0417	61.625
	0.235765	23.125	61.625				0.079244	23.125	61.625
	0.235765	23.2083	61.625				0.0758096	23.2083	61.625
	0.235765	23.2917	61.625				0.081327	23.2917	61.625
	0.235765	23.375	61.625				0.079244	23.375	61.625
	0.235765	23.4583	61.625				0.0865522	23.4583	61.625
	0.232299	24.4583	61.625				0.0706156	24.4583	61.625
	0.232299	24.5417	61.625				0.0725244	24.5417	61.625
	0.232403	24.625	61.625				0.0742168	24.625	61.625
	0.235765	24.7083	61.625				0.0742168	24.7083	61.625
	0.235695	25.625	61.625				0.0694089	25.625	61.625
	0.239162	25.7083	61.625				0.0735157	25.7083	61.625
	0.239162	25.7917	61.625				0.0765839	25.7917	61.625
	0.235799	25.875	61.625				0.0738361	25.875	61.625
	0.235695	25.9583	61.625				0.0694089	25.9583	61.625
	0.235695	26.0417	61.625				0.0713177	26.0417	61.625
	0.235765	29.375	61.625				0.0729455	29.375	61.625
	0.235765	29.4583	61.625				0.0717388	29.4583	61.625
	0.235765	29.5417	61.625				0.0713085	29.5417	61.625
	0.232299	29.625	61.625				0.0739759	29.625	61.625
	0.235765	29.7083	61.625				0.0717388	29.7083	61.625
	0.239162	29.7917	61.625				0.0713085	29.7917	61.625
	0.232299	21.625	61.5417				0.0797042	21.625	61.5417
	0.235765	21.7083	61.5417				0.0869808	21.7083	61.5417
	0.237815	21.7917	61.5417				0.0869808	21.7917	61.5417
	0.235765	21.875	61.5417				0.0896136	21.875	61.5417
	0.235765	21.9583	61.5417				0.0878367	21.9583	61.5417
	0.235765	22.0417	61.5417				0.0874064	22.0417	61.5417
	0.232299	22.4583	61.5417				0.0797042	22.4583	61.5417
	0.235765	22.5417	61.5417				0.079244	22.5417	61.5417
	0.235765	22.625	61.5417				0.0780372	22.625	61.5417
	0.235765	22.7917	61.5417				0.0780372	22.7917	61.5417
	0.235765	22.875	61.5417				0.0861996	22.875	61.5417
	0.235765	22.9583	61.5417				0.0851009	22.9583	61.5417
	0.235765	23.0417	61.5417				0.089266	23.0417	61.5417
	0.235765	23.125	61.5417				0.087861	23.125	61.5417
	0.235765	23.2083	61.5417				0.087861	23.2083	61.5417
	0.232299	23.2917	61.5417				0.086035	23.2917	61.5417
	0.235765	23.375	61.5417				0.0926693	23.375	61.5417
	0.235765	23.4583	61.5417				0.104062	23.4583	61.5417
	0.240631	24.2917	61.5417				0.0818758	24.2917	61.5417
	0.248875	24.375	61.5417				0.0781619	24.375	61.5417
	0.248875	24.4583	61.5417				0.0768533	24.4583	61.5417
	0.232299	24.5417	61.5417				0.0706156	24.5417	61.5417
	0.232299	24.625	61.5417				0.0706156	24.625	61.5417
	0.235765	24.7083	61.5417				0.0747225	24.7083	61.5417
	0.239162	25.625	61.5417				0.0738361	25.625	61.5417
	0.239162	25.7083	61.5417				0.0735157	25.7083	61.5417
	0.239162	25.7917	61.5417				0.0738361	25.7917	61.5417
	0.235799	25.875	61.5417				0.0710317	25.875	61.5417
	0.239162	25.9583	61.5417				0.0698158	25.9583	61.5417
	0.239162	26.0417	61.5417				0.0698158	26.0417	61.5417
	0.239162	26.2917	61.5417				0.0680389	26.2917	61.5417
	0.235765	29.0417	61.5417				0.0729455	29.0417	61.5417
	0.235765	29.125	61.5417				0.0729455	29.125	61.5417
	0.235765	29.2083	61.5417				0.0717388	29.2083	61.5417
	0.235765	29.2917	61.5417				0.0717388	29.2917	61.5417
	0.232299	29.375	61.5417				0.0714918	29.375	61.5417
	0.240631	29.4583	61.5417				0.073358	29.4583	61.5417
	0.235765	29.5417	61.5417				0.0735157	29.5417	61.5417
	0.239162	29.625	61.5417				0.0735157	29.625	61.5417
	0.226439	129.125	61.5417				0.0770438	129.125	61.5417
	0.240514	16.375	61.4583				0.0723337	16.375	61.4583
	0.235765	21.625	61.4583				0.0885856	21.625	61.4583
	0.237815	21.7083	61.4583				0.0848804	21.7083	61.4583
	0.235765	21.7917	61.4583				0.0758096	21.7917	61.4583
	0.237815	21.875	61.4583				0.0787079	21.875	61.4583
	0.235765	21.9583	61.4583				0.0835953	21.9583	61.4583
	0.235765	22.0417	61.4583				0.0835953	22.0417	61.4583
	0.235765	22.125	61.4583				0.0865454	22.125	61.4583
	0.235765	22.5417	61.4583				0.0780372	22.5417	61.4583
	0.235765	22.625	61.4583				0.0746028	22.625	61.4583
	0.235765	22.7083	61.4583				0.0801202	22.7083	61.4583
	0.235765	22.7917	61.4583				0.0952406	22.7917	61.4583
	0.235765	22.875	61.4583				0.0921348	22.875	61.4583
	0.235765	22.9583	61.4583				0.106056	22.9583	61.4583
	0.235765	23.0417	61.4583				0.0994441	23.0417	61.4583
	0.235765	23.125	61.4583				0.0956605	23.125	61.4583
	0.232299	23.2083	61.4583				0.0942102	23.2083	61.4583
	0.232403	23.2917	61.4583				0.104418	23.2917	61.4583
	0.235765	24.2917	61.4583				0.0862318	24.2917	61.4583
	0.235765	24.375	61.4583				0.0820175	24.375	61.4583
	0.235765	24.4583	61.4583				0.0865454	24.4583	61.4583
	0.235765	24.625	61.4583				0.0747225	24.625	61.4583
	0.235765	24.7083	61.4583				0.0722384	24.7083	61.4583
	0.239162	25.125	61.4583				0.0713085	25.125	61.4583
	0.235695	25.2083	61.4583				0.0739759	25.2083	61.4583
	0.235799	25.625	61.4583				0.0738361	25.625	61.4583
	0.235799	25.7083	61.4583				0.0710317	25.7083	61.4583
	0.235695	25.7917	61.4583				0.0714918	25.7917	61.4583
	0.239162	25.875	61.4583				0.0738361	25.875	61.4583
	0.239162	25.9583	61.4583				0.0698158	25.9583	61.4583
	0.239162	26.0417	61.4583				0.0680389	26.0417	61.4583
	0.235765	29.0417	61.4583				0.0717388	29.0417	61.4583
	0.232403	29.125	61.4583				0.0753688	29.125	61.4583
	0.232403	29.2083	61.4583				0.0717388	29.2083	61.4583
	0.239162	29.2917	61.4583				0.0717388	29.2917	61.4583
	0.235799	29.375	61.4583				0.0735157	29.375	61.4583
	0.239162	29.4583	61.4583				0.0735157	29.4583	61.4583
	0.240514	15.875	61.375				0.0705568	15.875	61.375
	0.240514	16.0417	61.375				0.0723337	16.0417	61.375
	0.240631	21.5417	61.375				0.078464	21.5417	61.375
	0.237815	21.625	61.375				0.0887394	21.625	61.375
	0.235765	21.7083	61.375				0.0887394	21.7083	61.375
	0.235765	21.7917	61.375				0.0858495	21.7917	61.375
	0.237815	21.875	61.375				0.0788617	21.875	61.375
	0.237815	21.9583	61.375				0.0809447	21.9583	61.375
	0.235765	22.0417	61.375				0.0788617	22.0417	61.375
	0.235765	22.125	61.375				0.0837492	22.125	61.375
	0.235765	22.2083	61.375				0.0793979	22.2083	61.375
	0.235765	22.2917	61.375				0.0793979	22.2917	61.375
	0.235765	22.4583	61.375				0.0798507	22.4583	61.375
	0.235765	22.5417	61.375				0.0830179	22.5417	61.375
	0.235765	22.625	61.375				0.103015	22.625	61.375
	0.235765	22.7083	61.375				0.0885833	22.7083	61.375
	0.235765	22.7917	61.375				0.0892738	22.7917	61.375
	0.235765	22.875	61.375				0.0916238	22.875	61.375
	0.235765	22.9583	61.375				0.0923894	22.9583	61.375
	0.232299	23.0417	61.375				0.0928172	23.0417	61.375
	0.235765	23.125	61.375				0.101394	23.125	61.375
	0.235765	23.2083	61.375				0.126746	23.2083	61.375
	0.232403	24.2083	61.375				0.0908224	24.2083	61.375
	0.232299	24.2917	61.375				0.0774448	24.2917	61.375
	0.240631	24.375	61.375				0.0818758	24.375	61.375
	0.232299	24.4583	61.375				0.0762698	24.4583	61.375
	0.239162	25.125	61.375				0.0717388	25.125	61.375
	0.239162	25.2083	61.375				0.0717388	25.2083	61.375
	0.235695	25.2917	61.375				0.0694089	25.2917	61.375
	0.239162	25.625	61.375				0.0757855	25.625	61.375
	0.239162	25.7083	61.375				0.0706767	25.7083	61.375
	0.239162	25.7917	61.375				0.0698158	25.7917	61.375
	0.239162	25.875	61.375				0.0698158	25.875	61.375
	0.232403	28.5417	61.375				0.0747225	28.5417	61.375
	0.235765	28.625	61.375				0.0765756	28.625	61.375
	0.235765	28.7083	61.375				0.0725152	28.7083	61.375
	0.235695	29.2083	61.375				0.0739759	29.2083	61.375
	0.239162	29.2917	61.375				0.0717388	29.2917	61.375
	0.232299	21.5417	61.2917				0.092146	21.5417	61.2917
	0.235765	21.625	61.2917				0.106808	21.625	61.2917
	0.235765	21.7083	61.2917				0.106808	21.7083	61.2917
	0.235765	21.7917	61.2917				0.105523	21.7917	61.2917
	0.235765	21.875	61.2917				0.092435	21.875	61.2917
	0.235765	22.125	61.2917				0.0838424	22.125	61.2917
	0.235765	22.2083	61.2917				0.0838424	22.2083	61.2917
	0.237815	22.2917	61.2917				0.0831491	22.2917	61.2917
	0.235765	22.375	61.2917				0.0806046	22.375	61.2917
	0.235765	22.4583	61.2917				0.0830659	22.4583	61.2917
	0.237815	22.5417	61.2917				0.0804968	22.5417	61.2917
	0.235765	22.7917	61.2917				0.0987419	22.7917	61.2917
	0.235765	22.875	61.2917				0.113508	22.875	61.2917
	0.235765	22.9583	61.2917				0.109315	22.9583	61.2917
	0.235765	23.0417	61.2917				0.119639	23.0417	61.2917
	0.235765	23.125	61.2917				0.124874	23.125	61.2917
	0.240631	24.2083	61.2917				0.0869271	24.2083	61.2917
	0.232403	24.2917	61.2917				0.0908224	24.2917	61.2917
	0.235765	24.375	61.2917				0.0842853	24.375	61.2917
	0.235765	24.4583	61.2917				0.0834592	24.4583	61.2917
	0.232299	24.7083	61.2917				0.0722571	24.7083	61.2917
	0.232403	24.7917	61.2917				0.0729289	24.7917	61.2917
	0.232403	24.875	61.2917				0.0738361	24.875	61.2917
	0.239162	25.2917	61.2917				0.0717388	25.2917	61.2917
	0.235695	25.375	61.2917				0.0714918	25.375	61.2917
	0.259716	25.4583	61.2917				0.0757212	25.4583	61.2917
	0.267126	25.5417	61.2917				0.0776322	25.5417	61.2917
	0.235695	25.625	61.2917				0.0714918	25.625	61.2917
	0.239162	25.7083	61.2917				0.0720856	25.7083	61.2917
	0.239162	25.7917	61.2917				0.072884	25.7917	61.2917
	0.235695	25.875	61.2917				0.0721824	25.875	61.2917
	0.235799	26.125	61.2917				0.0684399	26.125	61.2917
	0.240631	28.5417	61.2917				0.0745648	28.5417	61.2917
	0.232299	28.625	61.2917				0.074677	28.625	61.2917
	0.232299	28.7083	61.2917				0.0714918	28.7083	61.2917
	0.232299	28.7917	61.2917				0.0742963	28.7917	61.2917
	0.232403	28.875	61.2917				0.0735157	28.875	61.2917
	0.239162	28.9583	61.2917				0.0717388	28.9583	61.2917
	0.239162	29.0417	61.2917				0.0717388	29.0417	61.2917
	0.239162	29.125	61.2917				0.0717388	29.125	61.2917
	0.239162	29.2083	61.2917				0.0717388	29.2083	61.2917
	0.232299	21.5417	61.2083				0.092146	21.5417	61.2083
	0.235765	21.625	61.2083				0.104701	21.625	61.2083
	0.235765	21.7083	61.2083				0.104701	21.7083	61.2083
	0.237815	21.7917	61.2083				0.103526	21.7917	61.2083
	0.237815	21.875	61.2083				0.10384	21.875	61.2083
	0.237815	21.9583	61.2083				0.0894078	21.9583	61.2083
	0.237815	22.0417	61.2083				0.0873248	22.0417	61.2083
	0.235765	22.2083	61.2083				0.0880472	22.2083	61.2083
	0.237815	22.375	61.2083				0.0872987	22.375	61.2083
	0.235765	22.4583	61.2083				0.0937637	22.4583	61.2083
	0.237815	22.5417	61.2083				0.0859297	22.5417	61.2083
	0.235765	22.7917	61.2083				0.101152	22.7917	61.2083
	0.235765	22.875	61.2083				0.104768	22.875	61.2083
	0.235765	22.9583	61.2083				0.118922	22.9583	61.2083
	0.235765	23.0417	61.2083				0.135608	23.0417	61.2083
	0.235765	23.125	61.2083				0.141923	23.125	61.2083
	0.235765	23.2083	61.2083				0.140017	23.2083	61.2083
	0.232299	24.2917	61.2083				0.0841566	24.2917	61.2083
	0.232403	24.375	61.2083				0.0922219	24.375	61.2083
	0.232299	24.4583	61.2083				0.0860325	24.4583	61.2083
	0.240631	24.5417	61.2083				0.0818758	24.5417	61.2083
	0.232299	24.625	61.2083				0.0797042	24.625	61.2083
	0.235765	24.7083	61.2083				0.0891158	24.7083	61.2083
	0.235765	24.7917	61.2083				0.0841315	24.7917	61.2083
	0.240631	24.875	61.2083				0.0730907	24.875	61.2083
	0.235695	24.9583	61.2083				0.0694089	24.9583	61.2083
	0.239162	25.0417	61.2083				0.074807	25.0417	61.2083
	0.239162	25.2917	61.2083				0.0717388	25.2917	61.2083
	0.239162	25.375	61.2083				0.074807	25.375	61.2083
	0.239162	25.4583	61.2083				0.0738361	25.4583	61.2083
	0.267746	25.5417	61.2083				0.0756883	25.5417	61.2083
	0.235695	25.625	61.2083				0.0694089	25.625	61.2083
	0.235695	25.7083	61.2083				0.0742963	25.7083	61.2083
	0.235695	25.7917	61.2083				0.070276	25.7917	61.2083
	0.235695	27.5417	61.2083				0.070276	27.5417	61.2083
	0.235695	27.625	61.2083				0.0714918	27.625	61.2083
	0.239162	27.7083	61.2083				0.0698158	27.7083	61.2083
	0.239162	27.7917	61.2083				0.0717388	27.7917	61.2083
	0.239162	27.875	61.2083				0.0735157	27.875	61.2083
	0.239162	27.9583	61.2083				0.0735157	27.9583	61.2083
	0.235695	28.0417	61.2083				0.0742963	28.0417	61.2083
	0.248875	28.625	61.2083				0.0754871	28.625	61.2083
	0.240631	28.7083	61.2083				0.0741119	28.7083	61.2083
	0.232299	28.7917	61.2083				0.0694089	28.7917	61.2083
	0.239162	28.875	61.2083				0.0710317	28.875	61.2083
	0.235695	28.9583	61.2083				0.0714918	28.9583	61.2083
	0.239162	29.0417	61.2083				0.0717388	29.0417	61.2083
	0.235765	21.5417	61.125				0.102689	21.5417	61.125
	0.23714	21.625	61.125				0.107741	21.625	61.125
	0.23714	21.7083	61.125				0.107741	21.7083	61.125
	0.23714	21.7917	61.125				0.107333	21.7917	61.125
	0.23714	21.875	61.125				0.107725	21.875	61.125
	0.235765	21.9583	61.125				0.107725	21.9583	61.125
	0.235765	22.0417	61.125				0.107725	22.0417	61.125
	0.235765	22.125	61.125				0.098908	22.125	61.125
	0.239162	22.2083	61.125				0.108588	22.2083	61.125
	0.239162	22.2917	61.125				0.0946391	22.2917	61.125
	0.235799	22.375	61.125				0.0993813	22.375	61.125
	0.239162	22.4583	61.125				0.112805	22.4583	61.125
	0.239162	22.5417	61.125				0.108536	22.5417	61.125
	0.239162	22.625	61.125				0.103681	22.625	61.125
	0.241212	22.7083	61.125				0.103865	22.7083	61.125
	0.239162	22.7917	61.125				0.127028	22.7917	61.125
	0.235765	22.875	61.125				0.127365	22.875	61.125
	0.235765	22.9583	61.125				0.146755	22.9583	61.125
	0.235765	23.0417	61.125				0.142061	23.0417	61.125
	0.237815	23.125	61.125				0.119451	23.125	61.125
	0.237815	23.2083	61.125				0.116627	23.2083	61.125
	0.235765	23.7083	61.125				0.118253	23.7083	61.125
	0.232299	24.125	61.125				0.107844	24.125	61.125
	0.257566	24.2083	61.125				0.0927283	24.2083	61.125
	0.240631	24.2917	61.125				0.0867897	24.2917	61.125
	0.235765	24.375	61.125				0.0956605	24.375	61.125
	0.235765	24.4583	61.125				0.0965359	24.4583	61.125
	0.232403	24.5417	61.125				0.0922219	24.5417	61.125
	0.235765	24.625	61.125				0.0864615	24.625	61.125
	0.235765	24.7083	61.125				0.0842853	24.7083	61.125
	0.235765	24.7917	61.125				0.0853387	24.7917	61.125
	0.235765	24.875	61.125				0.0850251	24.875	61.125
	0.239162	24.9583	61.125				0.0801202	24.9583	61.125
	0.239162	25.0417	61.125				0.0884069	25.0417	61.125
	0.239162	25.125	61.125				0.0876085	25.125	61.125
	0.239162	25.2083	61.125				0.0866299	25.2083	61.125
	0.239162	25.2917	61.125				0.0876085	25.2917	61.125
	0.239162	25.375	61.125				0.0829247	25.375	61.125
	0.258959	25.4583	61.125				0.0797766	25.4583	61.125
	0.244027	25.5417	61.125				0.0773706	25.5417	61.125
	0.239162	25.625	61.125				0.0847069	25.625	61.125
	0.239162	25.7083	61.125				0.0853455	25.7083	61.125
	0.239162	25.7917	61.125				0.0816388	25.7917	61.125
	0.239162	25.875	61.125				0.0815541	25.875	61.125
	0.239162	25.9583	61.125				0.0815541	25.9583	61.125
	0.240649	26.0417	61.125				0.0693008	26.0417	61.125
	0.237183	26.125	61.125				0.068033	26.125	61.125
	0.237183	26.2083	61.125				0.0689001	26.2083	61.125
	0.240649	26.2917	61.125				0.0715081	26.2917	61.125
	0.237183	26.375	61.125				0.068033	26.375	61.125
	0.237183	26.4583	61.125				0.068033	26.4583	61.125
	0.239162	26.5417	61.125				0.0825327	26.5417	61.125
	0.235695	26.875	61.125				0.082099	26.875	61.125
	0.239162	26.9583	61.125				0.08293	26.9583	61.125
	0.239162	27.0417	61.125				0.0824997	27.0417	61.125
	0.239162	27.375	61.125				0.0861996	27.375	61.125
	0.239162	27.4583	61.125				0.0876085	27.4583	61.125
	0.239162	27.5417	61.125				0.0866299	27.5417	61.125
	0.239162	27.625	61.125				0.0866299	27.625	61.125
	0.239162	27.7083	61.125				0.0866299	27.7083	61.125
	0.239162	27.7917	61.125				0.0866299	27.7917	61.125
	0.235799	27.875	61.125				0.0829247	27.875	61.125
	0.244027	27.9583	61.125				0.0773706	27.9583	61.125
	0.252272	28.0417	61.125				0.0729426	28.0417	61.125
	0.240631	28.125	61.125				0.0730907	28.125	61.125
	0.232299	28.2083	61.125				0.0714918	28.2083	61.125
	0.232299	28.2917	61.125				0.0706156	28.2917	61.125
	0.245194	28.375	61.125				0.0741119	28.375	61.125
	0.232299	28.4583	61.125				0.0694089	28.4583	61.125
	0.235765	28.5417	61.125				0.07301	28.5417	61.125
	0.235765	28.625	61.125				0.0735157	28.625	61.125
	0.235765	28.7083	61.125				0.07301	28.7083	61.125
	0.235765	28.7917	61.125				0.0689487	28.7917	61.125
	0.23714	21.5417	61.0417				0.110447	21.5417	61.0417
	0.23714	21.625	61.0417				0.111308	21.625	61.0417
	0.23714	21.7083	61.0417				0.111292	21.7083	61.0417
	0.23714	21.7917	61.0417				0.111292	21.7917	61.0417
	0.23714	21.875	61.0417				0.111292	21.875	61.0417
	0.23714	21.9583	61.0417				0.109947	21.9583	61.0417
	0.235765	22.0417	61.0417				0.106364	22.0417	61.0417
	0.239162	22.125	61.0417				0.10638	22.125	61.0417
	0.260728	22.2083	61.0417				0.0856536	22.2083	61.0417
	0.270828	22.2917	61.0417				0.0864371	22.2917	61.0417
	0.235799	22.375	61.0417				0.0996451	22.375	61.0417
	0.239162	22.4583	61.0417				0.119417	22.4583	61.0417
	0.241212	22.5417	61.0417				0.130705	22.5417	61.0417
	0.241212	22.625	61.0417				0.122027	22.625	61.0417
	0.241212	22.7917	61.0417				0.117929	22.7917	61.0417
	0.237815	22.875	61.0417				0.124914	22.875	61.0417
	0.237815	22.9583	61.0417				0.126435	22.9583	61.0417
	0.237815	23.0417	61.0417				0.119451	23.0417	61.0417
	0.237815	23.125	61.0417				0.126435	23.125	61.0417
	0.235765	23.7083	61.0417				0.116627	23.7083	61.0417
	0.235765	23.875	61.0417				0.121893	23.875	61.0417
	0.235765	23.9583	61.0417				0.140039	23.9583	61.0417
	0.235765	24.0417	61.0417				0.136223	24.0417	61.0417
	0.235765	24.125	61.0417				0.1278	24.125	61.0417
	0.235765	24.2083	61.0417				0.103914	24.2083	61.0417
	0.235765	24.2917	61.0417				0.103914	24.2917	61.0417
	0.235765	24.375	61.0417				0.103265	24.375	61.0417
	0.235765	24.4583	61.0417				0.0969171	24.4583	61.0417
	0.235765	24.5417	61.0417				0.110669	24.5417	61.0417
	0.235765	24.625	61.0417				0.107103	24.625	61.0417
	0.235765	24.7083	61.0417				0.0933875	24.7083	61.0417
	0.235765	24.7917	61.0417				0.0903193	24.7917	61.0417
	0.239162	24.875	61.0417				0.0884069	24.875	61.0417
	0.239162	24.9583	61.0417				0.0853387	24.9583	61.0417
	0.239162	25.0417	61.0417				0.0850251	25.0417	61.0417
	0.235799	25.125	61.0417				0.0844812	25.125	61.0417
	0.239162	25.2083	61.0417				0.0850251	25.2083	61.0417
	0.239162	25.2917	61.0417				0.0853387	25.2917	61.0417
	0.239162	25.375	61.0417				0.0829247	25.375	61.0417
	0.235799	25.4583	61.0417				0.0829247	25.4583	61.0417
	0.235695	25.5417	61.0417				0.0849414	25.5417	61.0417
	0.244027	25.625	61.0417				0.0771034	25.625	61.0417
	0.239162	25.7083	61.0417				0.0816388	25.7083	61.0417
	0.239162	25.7917	61.0417				0.0816388	25.7917	61.0417
	0.239162	25.875	61.0417				0.083331	25.875	61.0417
	0.237287	25.9583	61.0417				0.0799492	25.9583	61.0417
	0.240649	26.0417	61.0417				0.0839696	26.0417	61.0417
	0.240649	26.125	61.0417				0.0815488	26.125	61.0417
	0.240649	26.2083	61.0417				0.0829058	26.2083	61.0417
	0.240649	26.2917	61.0417				0.0798377	26.2917	61.0417
	0.237287	26.375	61.0417				0.0766613	26.375	61.0417
	0.237183	26.4583	61.0417				0.0814825	26.4583	61.0417
	0.235695	26.5417	61.0417				0.0835654	26.5417	61.0417
	0.239162	26.625	61.0417				0.0889502	26.625	61.0417
	0.239162	26.7083	61.0417				0.0863058	26.7083	61.0417
	0.239162	26.7917	61.0417				0.100176	26.7917	61.0417
	0.239162	26.875	61.0417				0.100606	26.875	61.0417
	0.239162	26.9583	61.0417				0.100998	26.9583	61.0417
	0.239162	27.0417	61.0417				0.100998	27.0417	61.0417
	0.239162	27.125	61.0417				0.103201	27.125	61.0417
	0.239162	27.2083	61.0417				0.106901	27.2083	61.0417
	0.239162	27.2917	61.0417				0.106901	27.2917	61.0417
	0.239162	27.375	61.0417				0.109124	27.375	61.0417
	0.239162	27.4583	61.0417				0.109124	27.4583	61.0417
	0.239162	27.5417	61.0417				0.106917	27.5417	61.0417
	0.239162	27.625	61.0417				0.106056	27.625	61.0417
	0.235695	27.7083	61.0417				0.0964449	27.7083	61.0417
	0.235695	27.7917	61.0417				0.0934045	27.7917	61.0417
	0.239162	27.875	61.0417				0.0952406	27.875	61.0417
	0.239162	27.9583	61.0417				0.0866299	27.9583	61.0417
	0.239162	28.0417	61.0417				0.0884069	28.0417	61.0417
	0.232403	28.125	61.0417				0.0710317	28.125	61.0417
	0.232403	28.2083	61.0417				0.0710317	28.2083	61.0417
	0.235765	28.2917	61.0417				0.0738361	28.2917	61.0417
	0.235765	28.375	61.0417				0.0738361	28.375	61.0417
	0.237815	28.4583	61.0417				0.0710317	28.4583	61.0417
	0.237815	28.5417	61.0417				0.0738361	28.5417	61.0417
	0.235765	28.625	61.0417				0.0738361	28.625	61.0417
	0.239162	28.7083	61.0417				0.0738361	28.7083	61.0417
	0.23714	21.5417	60.9583				0.116625	21.5417	60.9583
	0.23714	21.625	60.9583				0.114772	21.625	60.9583
	0.23714	21.7083	60.9583				0.112548	21.7083	60.9583
	0.23714	21.7917	60.9583				0.112548	21.7917	60.9583
	0.23714	21.875	60.9583				0.111188	21.875	60.9583
	0.23714	21.9583	60.9583				0.111188	21.9583	60.9583
	0.240537	22.0417	60.9583				0.111188	22.0417	60.9583
	0.240537	22.125	60.9583				0.110343	22.125	60.9583
	0.239162	22.2083	60.9583				0.112154	22.2083	60.9583
	0.266023	22.375	60.9583				0.0893785	22.375	60.9583
	0.239162	22.4583	60.9583				0.129142	22.4583	60.9583
	0.239162	22.5417	60.9583				0.142373	22.5417	60.9583
	0.241212	22.625	60.9583				0.14054	22.625	60.9583
	0.241212	22.7083	60.9583				0.141443	22.7083	60.9583
	0.241212	22.7917	60.9583				0.117929	22.7917	60.9583
	0.241212	22.875	60.9583				0.117929	22.875	60.9583
	0.239349	22.9583	60.9583				0.135893	22.9583	60.9583
	0.239349	23.0417	60.9583				0.129141	23.0417	60.9583
	0.239349	23.125	60.9583				0.117376	23.125	60.9583
	0.239349	23.2083	60.9583				0.146155	23.2083	60.9583
	0.239349	23.2917	60.9583				0.124028	23.2917	60.9583
	0.239349	23.375	60.9583				0.145252	23.375	60.9583
	0.237299	23.4583	60.9583				0.14832	23.4583	60.9583
	0.237299	23.5417	60.9583				0.146155	23.5417	60.9583
	0.237299	23.625	60.9583				0.145252	23.625	60.9583
	0.237299	23.7083	60.9583				0.145407	23.7083	60.9583
	0.235765	23.7917	60.9583				0.139109	23.7917	60.9583
	0.235765	23.875	60.9583				0.145407	23.875	60.9583
	0.235765	23.9583	60.9583				0.145407	23.9583	60.9583
	0.235765	24.2083	60.9583				0.13748	24.2083	60.9583
	0.235765	24.2917	60.9583				0.124893	24.2917	60.9583
	0.235765	24.375	60.9583				0.110944	24.375	60.9583
	0.235765	24.4583	60.9583				0.110944	24.4583	60.9583
	0.235765	24.5417	60.9583				0.100948	24.5417	60.9583
	0.235765	24.625	60.9583				0.109309	24.625	60.9583
	0.235765	24.7083	60.9583				0.106056	24.7083	60.9583
	0.235765	24.7917	60.9583				0.106083	24.7917	60.9583
	0.239162	24.875	60.9583				0.102702	24.875	60.9583
	0.239162	24.9583	60.9583				0.102702	24.9583	60.9583
	0.239162	25.0417	60.9583				0.0964037	25.0417	60.9583
	0.239162	25.125	60.9583				0.102702	25.125	60.9583
	0.239162	25.2083	60.9583				0.0879054	25.2083	60.9583
	0.239162	25.2917	60.9583				0.0863058	25.2917	60.9583
	0.239162	25.375	60.9583				0.0863058	25.375	60.9583
	0.239162	25.4583	60.9583				0.0863058	25.4583	60.9583
	0.239162	25.5417	60.9583				0.0866194	25.5417	60.9583
	0.239162	25.625	60.9583				0.0851009	25.625	60.9583
	0.239162	25.7083	60.9583				0.0851009	25.7083	60.9583
	0.239162	25.7917	60.9583				0.083725	25.7917	60.9583
	0.240649	25.875	60.9583				0.0865295	25.875	60.9583
	0.240649	25.9583	60.9583				0.0865295	25.9583	60.9583
	0.240649	26.0417	60.9583				0.083725	26.0417	60.9583
	0.237287	26.125	60.9583				0.0876607	26.125	60.9583
	0.237183	26.2083	60.9583				0.0909254	26.2083	60.9583
	0.237183	26.2917	60.9583				0.0860379	26.2917	60.9583
	0.237287	26.375	60.9583				0.0915684	26.375	60.9583
	0.237183	26.4583	60.9583				0.0899456	26.4583	60.9583
	0.239162	26.5417	60.9583				0.0893573	26.5417	60.9583
	0.239162	26.625	60.9583				0.0994441	26.625	60.9583
	0.239162	26.7083	60.9583				0.101865	26.7083	60.9583
	0.239162	26.7917	60.9583				0.105922	26.7917	60.9583
	0.235799	26.875	60.9583				0.11154	26.875	60.9583
	0.239162	26.9583	60.9583				0.10804	26.9583	60.9583
	0.239162	27.0417	60.9583				0.114369	27.0417	60.9583
	0.239162	27.125	60.9583				0.123263	27.125	60.9583
	0.239162	27.2083	60.9583				0.123263	27.2083	60.9583
	0.239162	27.2917	60.9583				0.123263	27.2917	60.9583
	0.235799	27.375	60.9583				0.120365	27.375	60.9583
	0.239162	27.4583	60.9583				0.120195	27.4583	60.9583
	0.235695	27.5417	60.9583				0.118405	27.5417	60.9583
	0.235695	27.625	60.9583				0.103006	27.625	60.9583
	0.235695	27.7083	60.9583				0.103006	27.7083	60.9583
	0.235695	27.7917	60.9583				0.100378	27.7917	60.9583
	0.239162	27.875	60.9583				0.105742	27.875	60.9583
	0.239162	27.9583	60.9583				0.0903193	27.9583	60.9583
	0.235765	28.0417	60.9583				0.0853387	28.0417	60.9583
	0.235765	28.125	60.9583				0.0765839	28.125	60.9583
	0.235765	28.2083	60.9583				0.0735157	28.2083	60.9583
	0.235765	28.2917	60.9583				0.0738361	28.2917	60.9583
	0.235765	28.375	60.9583				0.0738361	28.375	60.9583
	0.235765	28.4583	60.9583				0.0738361	28.4583	60.9583
	0.235765	28.5417	60.9583				0.0738361	28.5417	60.9583
	0.239162	28.625	60.9583				0.0738361	28.625	60.9583
	0.240649	16.7083	60.875				0.0724602	16.7083	60.875
	0.23714	21.5417	60.875				0.114843	21.5417	60.875
	0.23919	21.625	60.875				0.117911	21.625	60.875
	0.23919	21.7083	60.875				0.103963	21.7083	60.875
	0.23714	21.7917	60.875				0.11604	21.7917	60.875
	0.23714	21.875	60.875				0.113816	21.875	60.875
	0.240537	21.9583	60.875				0.113816	21.9583	60.875
	0.240537	22.0417	60.875				0.113816	22.0417	60.875
	0.240537	22.125	60.875				0.113816	22.125	60.875
	0.240537	22.2083	60.875				0.110117	22.2083	60.875
	0.240537	22.2917	60.875				0.115403	22.2917	60.875
	0.240537	22.375	60.875				0.125691	22.375	60.875
	0.239162	22.4583	60.875				0.144538	22.4583	60.875
	0.239162	22.5417	60.875				0.141443	22.5417	60.875
	0.241212	22.625	60.875				0.139283	22.625	60.875
	0.241212	22.7083	60.875				0.143608	22.7083	60.875
	0.242745	22.7917	60.875				0.118677	22.7917	60.875
	0.242745	22.875	60.875				0.113411	22.875	60.875
	0.239349	22.9583	60.875				0.112172	22.9583	60.875
	0.239572	23.0417	60.875				0.113411	23.0417	60.875
	0.242336	23.125	60.875				0.12112	23.125	60.875
	0.242336	23.2083	60.875				0.142278	23.2083	60.875
	0.247786	23.2917	60.875				0.145252	23.2917	60.875
	0.240286	23.375	60.875				0.145252	23.375	60.875
	0.239572	23.4583	60.875				0.124028	23.4583	60.875
	0.239572	23.5417	60.875				0.126063	23.5417	60.875
	0.237299	23.625	60.875				0.145252	23.625	60.875
	0.237299	23.7083	60.875				0.142278	23.7083	60.875
	0.237299	23.7917	60.875				0.146155	23.7917	60.875
	0.237299	23.875	60.875				0.145407	23.875	60.875
	0.235765	23.9583	60.875				0.145407	23.9583	60.875
	0.235765	24.2083	60.875				0.141618	24.2083	60.875
	0.235765	24.2917	60.875				0.134412	24.2917	60.875
	0.235765	24.375	60.875				0.124985	24.375	60.875
	0.235765	24.4583	60.875				0.110944	24.4583	60.875
	0.235765	24.5417	60.875				0.115762	24.5417	60.875
	0.235765	24.625	60.875				0.0981853	24.625	60.875
	0.235765	24.7083	60.875				0.0951905	24.7083	60.875
	0.241212	24.7917	60.875				0.0916238	24.7917	60.875
	0.239162	24.875	60.875				0.0951752	24.875	60.875
	0.239162	24.9583	60.875				0.0994441	24.9583	60.875
	0.239162	25.0417	60.875				0.0907332	25.0417	60.875
	0.239162	25.125	60.875				0.0907332	25.125	60.875
	0.239162	25.2083	60.875				0.0907332	25.2083	60.875
	0.239162	25.2917	60.875				0.0951752	25.2917	60.875
	0.239162	25.375	60.875				0.0943491	25.375	60.875
	0.239162	25.4583	60.875				0.0943491	25.4583	60.875
	0.239162	25.5417	60.875				0.0994441	25.5417	60.875
	0.241212	25.625	60.875				0.0885833	25.625	60.875
	0.241212	25.7083	60.875				0.0851244	25.7083	60.875
	0.241212	25.7917	60.875				0.0851244	25.7917	60.875
	0.240649	25.875	60.875				0.0872074	25.875	60.875
	0.240649	25.9583	60.875				0.0937993	25.9583	60.875
	0.242699	26.0417	60.875				0.0889321	26.0417	60.875
	0.242699	26.125	60.875				0.0898227	26.125	60.875
	0.240649	26.2083	60.875				0.100555	26.2083	60.875
	0.240649	26.2917	60.875				0.097643	26.2917	60.875
	0.240649	26.375	60.875				0.0933741	26.375	60.875
	0.240649	26.4583	60.875				0.101635	26.4583	60.875
	0.239162	26.5417	60.875				0.108871	26.5417	60.875
	0.239162	26.625	60.875				0.102627	26.625	60.875
	0.239162	26.7083	60.875				0.102627	26.7083	60.875
	0.239162	26.7917	60.875				0.119563	26.7917	60.875
	0.239162	26.875	60.875				0.115762	26.875	60.875
	0.239162	26.9583	60.875				0.124874	26.9583	60.875
	0.239162	27.0417	60.875				0.120814	27.0417	60.875
	0.239162	27.125	60.875				0.123021	27.125	60.875
	0.239162	27.2083	60.875				0.124874	27.2083	60.875
	0.239162	27.2917	60.875				0.125383	27.2917	60.875
	0.239162	27.375	60.875				0.120814	27.375	60.875
	0.239162	27.4583	60.875				0.120814	27.4583	60.875
	0.239162	27.5417	60.875				0.123021	27.5417	60.875
	0.239162	27.625	60.875				0.119953	27.625	60.875
	0.239162	27.7083	60.875				0.119953	27.7083	60.875
	0.239162	27.7917	60.875				0.123021	27.7917	60.875
	0.239162	27.875	60.875				0.113947	27.875	60.875
	0.239162	27.9583	60.875				0.110977	27.9583	60.875
	0.235765	28.0417	60.875				0.0884069	28.0417	60.875
	0.235765	28.125	60.875				0.0884069	28.125	60.875
	0.235765	28.2083	60.875				0.0735157	28.2083	60.875
	0.235765	28.2917	60.875				0.0735157	28.2917	60.875
	0.235765	28.375	60.875				0.0735157	28.375	60.875
	0.226439	132.042	60.875				0.0760652	132.042	60.875
	0.23919	21.5417	60.7917				0.115688	21.5417	60.7917
	0.23919	21.625	60.7917				0.117113	21.625	60.7917
	0.23714	21.7083	60.7917				0.113832	21.7083	60.7917
	0.23714	21.7917	60.7917				0.120504	21.7917	60.7917
	0.240537	21.875	60.7917				0.120504	21.875	60.7917
	0.240537	21.9583	60.7917				0.12052	21.9583	60.7917
	0.240537	22.0417	60.7917				0.120504	22.0417	60.7917
	0.240537	22.125	60.7917				0.116804	22.125	60.7917
	0.240537	22.2083	60.7917				0.116804	22.2083	60.7917
	0.240537	22.375	60.7917				0.130777	22.375	60.7917
	0.240537	22.4583	60.7917				0.139587	22.4583	60.7917
	0.240537	22.5417	60.7917				0.143608	22.5417	60.7917
	0.242587	22.625	60.7917				0.135145	22.625	60.7917
	0.24412	22.7083	60.7917				0.142191	22.7083	60.7917
	0.244344	22.7917	60.7917				0.122098	22.7917	60.7917
	0.242969	22.875	60.7917				0.113411	22.875	60.7917
	0.242336	22.9583	60.7917				0.105038	22.9583	60.7917
	0.249836	23.0417	60.7917				0.113411	23.0417	60.7917
	0.248129	23.125	60.7917				0.115854	23.125	60.7917
	0.258848	23.2083	60.7917				0.115854	23.2083	60.7917
	0.258848	23.2917	60.7917				0.115854	23.2917	60.7917
	0.258848	23.375	60.7917				0.126063	23.375	60.7917
	0.248129	23.4583	60.7917				0.146155	23.4583	60.7917
	0.247786	23.5417	60.7917				0.14832	23.5417	60.7917
	0.240286	23.625	60.7917				0.146155	23.625	60.7917
	0.240286	23.7083	60.7917				0.117376	23.7083	60.7917
	0.234196	23.7917	60.7917				0.110775	23.7917	60.7917
	0.237299	23.875	60.7917				0.117376	23.875	60.7917
	0.237299	23.9583	60.7917				0.139858	23.9583	60.7917
	0.235765	24.125	60.7917				0.145407	24.125	60.7917
	0.235765	24.2083	60.7917				0.147033	24.2083	60.7917
	0.235765	24.2917	60.7917				0.12947	24.2917	60.7917
	0.235765	24.375	60.7917				0.124102	24.375	60.7917
	0.235765	24.4583	60.7917				0.116502	24.4583	60.7917
	0.235765	24.5417	60.7917				0.119953	24.5417	60.7917
	0.235765	24.625	60.7917				0.113341	24.625	60.7917
	0.241212	24.7083	60.7917				0.0981853	24.7083	60.7917
	0.241212	24.7917	60.7917				0.0955565	24.7917	60.7917
	0.241212	24.875	60.7917				0.0991725	24.875	60.7917
	0.239162	24.9583	60.7917				0.0942999	24.9583	60.7917
	0.239162	25.0417	60.7917				0.0942999	25.0417	60.7917
	0.239162	25.125	60.7917				0.0942999	25.125	60.7917
	0.239162	25.2083	60.7917				0.0942999	25.2083	60.7917
	0.239162	25.2917	60.7917				0.0951905	25.2917	60.7917
	0.239162	25.375	60.7917				0.0942999	25.375	60.7917
	0.239162	25.4583	60.7917				0.0942999	25.4583	60.7917
	0.239162	25.5417	60.7917				0.0942999	25.5417	60.7917
	0.239162	25.625	60.7917				0.092924	25.625	60.7917
	0.241212	25.7083	60.7917				0.0893573	25.7083	60.7917
	0.242699	25.7917	60.7917				0.092924	25.7917	60.7917
	0.242699	25.875	60.7917				0.092924	25.875	60.7917
	0.240649	25.9583	60.7917				0.0873287	25.9583	60.7917
	0.240649	26.0417	60.7917				0.0815004	26.0417	60.7917
	0.240649	26.125	60.7917				0.0873287	26.125	60.7917
	0.23815	26.2083	60.7917				0.090942	26.2083	60.7917
	0.2402	26.2917	60.7917				0.0893609	26.2917	60.7917
	0.242699	26.375	60.7917				0.091214	26.375	60.7917
	0.242699	26.4583	60.7917				0.100018	26.4583	60.7917
	0.241212	26.5417	60.7917				0.0997757	26.5417	60.7917
	0.241212	26.625	60.7917				0.0996451	26.625	60.7917
	0.239162	26.7083	60.7917				0.100616	26.7083	60.7917
	0.239162	26.7917	60.7917				0.101506	26.7917	60.7917
	0.239162	26.875	60.7917				0.119103	26.875	60.7917
	0.239162	26.9583	60.7917				0.126513	26.9583	60.7917
	0.239162	27.0417	60.7917				0.128734	27.0417	60.7917
	0.239162	27.125	60.7917				0.137461	27.125	60.7917
	0.239162	27.2083	60.7917				0.135998	27.2083	60.7917
	0.239162	27.2917	60.7917				0.135998	27.2917	60.7917
	0.239162	27.375	60.7917				0.130648	27.375	60.7917
	0.239162	27.4583	60.7917				0.130648	27.4583	60.7917
	0.239162	27.5417	60.7917				0.130648	27.5417	60.7917
	0.239162	27.625	60.7917				0.130648	27.625	60.7917
	0.239162	27.7083	60.7917				0.130648	27.7083	60.7917
	0.235765	27.7917	60.7917				0.120814	27.7917	60.7917
	0.235765	27.9583	60.7917				0.111892	27.9583	60.7917
	0.235765	28.0417	60.7917				0.0933875	28.0417	60.7917
	0.235765	28.125	60.7917				0.0853387	28.125	60.7917
	0.235765	28.2083	60.7917				0.0735157	28.2083	60.7917
	0.239755	46.375	60.7917				0.0735157	46.375	60.7917
	0.23919	21.5417	60.7083				0.121984	21.5417	60.7083
	0.23919	21.625	60.7083				0.121984	21.625	60.7083
	0.23919	21.7083	60.7083				0.122727	21.7083	60.7083
	0.240537	21.7917	60.7083				0.12458	21.7917	60.7083
	0.242587	21.875	60.7083				0.121929	21.875	60.7083
	0.242587	21.9583	60.7083				0.122727	21.9583	60.7083
	0.240537	22.0417	60.7083				0.12052	22.0417	60.7083
	0.240537	22.125	60.7083				0.116804	22.125	60.7083
	0.240537	22.2083	60.7083				0.116562	22.2083	60.7083
	0.240537	22.2917	60.7083				0.116562	22.2917	60.7083
	0.240537	22.375	60.7083				0.130777	22.375	60.7083
	0.240537	22.4583	60.7083				0.137125	22.4583	60.7083
	0.242587	22.5417	60.7083				0.143287	22.5417	60.7083
	0.24412	22.625	60.7083				0.125662	22.625	60.7083
	0.24412	22.7083	60.7083				0.142191	22.7083	60.7083
	0.244344	22.7917	60.7083				0.135893	22.7917	60.7083
	0.247108	22.875	60.7083				0.118677	22.875	60.7083
	0.249836	22.9583	60.7083				0.113411	22.9583	60.7083
	0.248129	23.0417	60.7083				0.113411	23.0417	60.7083
	0.258848	23.125	60.7083				0.115854	23.125	60.7083
	0.26216	23.2083	60.7083				0.115854	23.2083	60.7083
	0.26216	23.2917	60.7083				0.115854	23.2917	60.7083
	0.26216	23.375	60.7083				0.128104	23.375	60.7083
	0.258848	23.4583	60.7083				0.143731	23.4583	60.7083
	0.248129	23.5417	60.7083				0.145252	23.5417	60.7083
	0.247786	23.625	60.7083				0.146155	23.625	60.7083
	0.247786	23.7083	60.7083				0.146155	23.7083	60.7083
	0.240286	23.7917	60.7083				0.146155	23.7917	60.7083
	0.237299	23.875	60.7083				0.146155	23.875	60.7083
	0.237299	23.9583	60.7083				0.146155	23.9583	60.7083
	0.232299	24.2083	60.7083				0.131256	24.2083	60.7083
	0.235765	24.2917	60.7083				0.143087	24.2917	60.7083
	0.235765	24.375	60.7083				0.139175	24.375	60.7083
	0.235799	24.4583	60.7083				0.116253	24.4583	60.7083
	0.239162	24.5417	60.7083				0.112233	24.5417	60.7083
	0.239162	24.625	60.7083				0.113341	24.625	60.7083
	0.239162	24.7083	60.7083				0.113583	24.7083	60.7083
	0.239162	24.7917	60.7083				0.0990758	24.7917	60.7083
	0.239162	24.875	60.7083				0.102627	24.875	60.7083
	0.239162	24.9583	60.7083				0.104267	24.9583	60.7083
	0.239162	25.0417	60.7083				0.0955565	25.0417	60.7083
	0.239162	25.125	60.7083				0.0955565	25.125	60.7083
	0.239162	25.2083	60.7083				0.0964471	25.2083	60.7083
	0.239162	25.2917	60.7083				0.107179	25.2917	60.7083
	0.239162	25.375	60.7083				0.0999986	25.375	60.7083
	0.239162	25.4583	60.7083				0.0941806	25.4583	60.7083
	0.241212	25.5417	60.7083				0.0941806	25.5417	60.7083
	0.240649	25.625	60.7083				0.0883523	25.625	60.7083
	0.242699	25.7083	60.7083				0.0870957	25.7083	60.7083
	0.242699	25.7917	60.7083				0.092924	25.7917	60.7083
	0.240649	25.875	60.7083				0.0941806	25.875	60.7083
	0.240649	25.9583	60.7083				0.0885853	25.9583	60.7083
	0.240649	26.0417	60.7083				0.0851509	26.0417	60.7083
	0.240649	26.125	60.7083				0.0880469	26.125	60.7083
	0.242699	26.2083	60.7083				0.0853858	26.2083	60.7083
	0.242699	26.2917	60.7083				0.0885941	26.2917	60.7083
	0.242699	26.375	60.7083				0.0968505	26.375	60.7083
	0.242699	26.4583	60.7083				0.0958753	26.4583	60.7083
	0.241212	26.5417	60.7083				0.0958753	26.5417	60.7083
	0.241212	26.625	60.7083				0.0972512	26.625	60.7083
	0.241212	26.7083	60.7083				0.0972512	26.7083	60.7083
	0.239162	26.7917	60.7083				0.10279	26.7917	60.7083
	0.239162	26.875	60.7083				0.10279	26.875	60.7083
	0.239162	26.9583	60.7083				0.11037	26.9583	60.7083
	0.241212	27.0417	60.7083				0.11037	27.0417	60.7083
	0.239162	27.125	60.7083				0.137654	27.125	60.7083
	0.239162	27.2083	60.7083				0.14147	27.2083	60.7083
	0.239162	27.2917	60.7083				0.137419	27.2917	60.7083
	0.239162	27.375	60.7083				0.134477	27.375	60.7083
	0.239162	27.4583	60.7083				0.134477	27.4583	60.7083
	0.239162	27.5417	60.7083				0.134477	27.5417	60.7083
	0.239162	27.625	60.7083				0.129126	27.625	60.7083
	0.235765	27.7083	60.7083				0.129126	27.7083	60.7083
	0.235765	27.7917	60.7083				0.122437	27.7917	60.7083
	0.235765	27.875	60.7083				0.124338	27.875	60.7083
	0.235765	27.9583	60.7083				0.110343	27.9583	60.7083
	0.235765	28.0417	60.7083				0.106083	28.0417	60.7083
	0.239162	46.2083	60.7083				0.0717388	46.2083	60.7083
	0.240649	16.5417	60.625				0.0684399	16.5417	60.625
	0.240649	16.625	60.625				0.0696557	16.625	60.625
	0.23714	21.5417	60.625				0.12153	21.5417	60.625
	0.23919	21.625	60.625				0.1238	21.625	60.625
	0.23919	21.7083	60.625				0.119659	21.7083	60.625
	0.233674	21.7917	60.625				0.105679	21.7917	60.625
	0.242587	21.875	60.625				0.104473	21.875	60.625
	0.242587	21.9583	60.625				0.101748	21.9583	60.625
	0.242587	22.0417	60.625				0.113047	22.0417	60.625
	0.242587	22.125	60.625				0.115959	22.125	60.625
	0.242587	22.2083	60.625				0.116578	22.2083	60.625
	0.242587	22.2917	60.625				0.117987	22.2917	60.625
	0.242587	22.375	60.625				0.136701	22.375	60.625
	0.242587	22.4583	60.625				0.13684	22.4583	60.625
	0.242587	22.5417	60.625				0.12135	22.5417	60.625
	0.24412	22.625	60.625				0.144356	22.625	60.625
	0.24412	22.7083	60.625				0.142191	22.7083	60.625
	0.244344	22.7917	60.625				0.118677	22.7917	60.625
	0.247108	22.875	60.625				0.141288	22.875	60.625
	0.251211	22.9583	60.625				0.122098	22.9583	60.625
	0.249504	23.0417	60.625				0.141288	23.0417	60.625
	0.258848	23.125	60.625				0.125662	23.125	60.625
	0.26216	23.2083	60.625				0.115854	23.2083	60.625
	0.26216	23.2917	60.625				0.115854	23.2917	60.625
	0.258848	23.375	60.625				0.113411	23.375	60.625
	0.258848	23.4583	60.625				0.118677	23.4583	60.625
	0.248129	23.5417	60.625				0.122098	23.5417	60.625
	0.247786	23.625	60.625				0.127183	23.625	60.625
	0.243683	23.7083	60.625				0.121585	23.7083	60.625
	0.240919	23.7917	60.625				0.145698	23.7917	60.625
	0.239162	24.2083	60.625				0.14495	24.2083	60.625
	0.239162	24.2917	60.625				0.146755	24.2917	60.625
	0.239162	24.375	60.625				0.139175	24.375	60.625
	0.239162	24.4583	60.625				0.132226	24.4583	60.625
	0.239162	24.5417	60.625				0.126181	24.5417	60.625
	0.239162	24.625	60.625				0.105594	24.625	60.625
	0.239162	24.7083	60.625				0.120195	24.7083	60.625
	0.239162	24.7917	60.625				0.113508	24.7917	60.625
	0.239162	24.875	60.625				0.106896	24.875	60.625
	0.239162	24.9583	60.625				0.0990758	24.9583	60.625
	0.239162	25.0417	60.625				0.0990758	25.0417	60.625
	0.239162	25.125	60.625				0.0976491	25.125	60.625
	0.239162	25.2083	60.625				0.0936445	25.2083	60.625
	0.239162	25.2917	60.625				0.0936445	25.2917	60.625
	0.240649	25.375	60.625				0.0941806	25.375	60.625
	0.240649	25.4583	60.625				0.0941806	25.4583	60.625
	0.242699	25.5417	60.625				0.0883523	25.5417	60.625
	0.242699	25.625	60.625				0.0841045	25.625	60.625
	0.240649	25.7083	60.625				0.0873287	25.7083	60.625
	0.240649	25.7917	60.625				0.0873287	25.7917	60.625
	0.240649	25.875	60.625				0.0885853	25.875	60.625
	0.242699	25.9583	60.625				0.0773551	25.9583	60.625
	0.242699	26.0417	60.625				0.0778044	26.0417	60.625
	0.240649	26.125	60.625				0.0804331	26.125	60.625
	0.240649	26.2083	60.625				0.0749624	26.2083	60.625
	0.242699	26.2917	60.625				0.0903909	26.2917	60.625
	0.240649	26.375	60.625				0.0941894	26.375	60.625
	0.239162	26.4583	60.625				0.0865525	26.4583	60.625
	0.239162	26.5417	60.625				0.0877774	26.5417	60.625
	0.241212	26.625	60.625				0.0934527	26.625	60.625
	0.239162	26.7083	60.625				0.0934527	26.7083	60.625
	0.239162	26.7917	60.625				0.10279	26.7917	60.625
	0.239162	26.875	60.625				0.10279	26.875	60.625
	0.239162	26.9583	60.625				0.11037	26.9583	60.625
	0.239162	27.0417	60.625				0.105105	27.0417	60.625
	0.239162	27.125	60.625				0.110473	27.125	60.625
	0.239162	27.2083	60.625				0.114289	27.2083	60.625
	0.239162	27.2917	60.625				0.114289	27.2917	60.625
	0.239162	27.375	60.625				0.132259	27.375	60.625
	0.239162	27.4583	60.625				0.137654	27.4583	60.625
	0.239162	27.5417	60.625				0.137654	27.5417	60.625
	0.239162	27.625	60.625				0.130705	27.625	60.625
	0.235765	27.7083	60.625				0.120138	27.7083	60.625
	0.235765	27.7917	60.625				0.106406	27.7917	60.625
	0.235765	27.875	60.625				0.115226	27.875	60.625
	0.226439	131.458	60.625				0.0760652	131.458	60.625
	0.226439	131.542	60.625				0.0760652	131.542	60.625
	0.240649	16.4583	60.5417				0.072436	16.4583	60.5417
	0.240649	16.5417	60.5417				0.0696557	16.5417	60.5417
	0.237183	16.625	60.5417				0.068033	16.625	60.5417
	0.25025	21.5417	60.5417				0.0899981	21.5417	60.5417
	0.23714	21.625	60.5417				0.121217	21.625	60.5417
	0.242006	21.7917	60.5417				0.0942673	21.7917	60.5417
	0.240537	21.875	60.5417				0.100857	21.875	60.5417
	0.240537	21.9583	60.5417				0.100857	21.9583	60.5417
	0.242587	22.0417	60.5417				0.102439	22.0417	60.5417
	0.242587	22.125	60.5417				0.115645	22.125	60.5417
	0.242587	22.2083	60.5417				0.115717	22.2083	60.5417
	0.242587	22.2917	60.5417				0.115403	22.2917	60.5417
	0.242587	22.375	60.5417				0.13468	22.375	60.5417
	0.242587	22.4583	60.5417				0.119315	22.4583	60.5417
	0.242587	22.5417	60.5417				0.117929	22.5417	60.5417
	0.24412	22.625	60.5417				0.118677	22.625	60.5417
	0.24412	22.7083	60.5417				0.118677	22.7083	60.5417
	0.244344	22.7917	60.5417				0.125662	22.7917	60.5417
	0.254607	22.875	60.5417				0.135893	22.875	60.5417
	0.251211	22.9583	60.5417				0.125662	22.9583	60.5417
	0.247454	23.0417	60.5417				0.144356	23.0417	60.5417
	0.260223	23.125	60.5417				0.122098	23.125	60.5417
	0.26216	23.2083	60.5417				0.125662	23.2083	60.5417
	0.26216	23.2917	60.5417				0.118677	23.2917	60.5417
	0.258848	23.375	60.5417				0.113411	23.375	60.5417
	0.251526	23.4583	60.5417				0.118677	23.4583	60.5417
	0.253232	23.5417	60.5417				0.142191	23.5417	60.5417
	0.251183	23.625	60.5417				0.139836	23.625	60.5417
	0.243683	23.7083	60.5417				0.143713	23.7083	60.5417
	0.240919	23.7917	60.5417				0.145878	23.7917	60.5417
	0.240695	23.875	60.5417				0.14281	23.875	60.5417
	0.240695	23.9583	60.5417				0.14281	23.9583	60.5417
	0.239162	24.0417	60.5417				0.142061	24.0417	60.5417
	0.239162	24.125	60.5417				0.141286	24.125	60.5417
	0.239162	24.2083	60.5417				0.142965	24.2083	60.5417
	0.239162	24.2917	60.5417				0.143687	24.2917	60.5417
	0.239162	24.375	60.5417				0.142991	24.375	60.5417
	0.239162	24.4583	60.5417				0.135608	24.4583	60.5417
	0.239162	24.5417	60.5417				0.119413	24.5417	60.5417
	0.239162	24.625	60.5417				0.116253	24.625	60.5417
	0.239162	24.7083	60.5417				0.115403	24.7083	60.5417
	0.241212	24.7917	60.5417				0.108781	24.7917	60.5417
	0.241212	24.875	60.5417				0.0976491	24.875	60.5417
	0.241212	24.9583	60.5417				0.0976491	24.9583	60.5417
	0.241212	25.0417	60.5417				0.0971638	25.0417	60.5417
	0.242699	25.125	60.5417				0.0962732	25.125	60.5417
	0.242699	25.2083	60.5417				0.0936445	25.2083	60.5417
	0.242699	25.2917	60.5417				0.0945351	25.2917	60.5417
	0.240649	25.375	60.5417				0.0889398	25.375	60.5417
	0.242699	25.4583	60.5417				0.0880492	25.4583	60.5417
	0.242699	25.5417	60.5417				0.0773551	25.5417	60.5417
	0.240649	25.625	60.5417				0.084882	25.625	60.5417
	0.23815	25.7083	60.5417				0.0781307	25.7083	60.5417
	0.23815	25.7917	60.5417				0.0740819	25.7917	60.5417
	0.240649	25.875	60.5417				0.0778044	25.875	60.5417
	0.242699	25.9583	60.5417				0.0737556	25.9583	60.5417
	0.240649	26.0417	60.5417				0.0845538	26.0417	60.5417
	0.240649	26.125	60.5417				0.0871825	26.125	60.5417
	0.242699	26.2083	60.5417				0.0871825	26.2083	60.5417
	0.239162	26.2917	60.5417				0.0903909	26.2917	60.5417
	0.239162	26.375	60.5417				0.0913175	26.375	60.5417
	0.239162	26.4583	60.5417				0.0934527	26.4583	60.5417
	0.235799	26.5417	60.5417				0.0934527	26.5417	60.5417
	0.239162	26.625	60.5417				0.100616	26.625	60.5417
	0.239162	26.7083	60.5417				0.100616	26.7083	60.5417
[truncated: 400,785+ more rows]

## Sheet: Supplentary Fig 1
Site	longitude	latitude
QZ	115.2	36.88
SP	124	43.33
CW	107.8	35.22
YA	103	29.98

## Sheet: Supplentary Fig 2
num	POC_treat	POC_treat_n	POC_treat_SD	POC_con	POC_con_n	POC_con_SD	MOC_treat	MOC_treat_n	MOC_treat_SD	MOC_con	MOC_con_n	MOC_con_SD
1	1.5	3	0.15	1.2	3	0.12	6.8	3	0.5	6.1	3	0.3
2	2.56039	3	0.386473	2.70531	3	0.169082	4.21093	3	1.12458	5.31819	3	1.02417
2	3.09179	3	0.144928	2.70531	3	0.169082	5.19285	3	0.561595	5.31819	3	1.02417
4	3.474	3	0.3474	1.726	3	0.1726	NA	NA	NA	NA	NA	NA
4	5.979	3	0.5979	3.702	3	0.3702	NA	NA	NA	NA	NA	NA
4	7.278	3	0.7278	5.035	3	0.5035	NA	NA	NA	NA	NA	NA
4	5.577	3	0.5577	3.488	3	0.3488	NA	NA	NA	NA	NA	NA
4	2.187	3	0.2187	0.874	3	0.0874	NA	NA	NA	NA	NA	NA
4	5.945	3	0.5945	1.726	3	0.1726	NA	NA	NA	NA	NA	NA
4	8.275	3	0.8275	3.702	3	0.3702	NA	NA	NA	NA	NA	NA
4	10.155	3	1.0155	5.035	3	0.5035	NA	NA	NA	NA	NA	NA
4	8.125	3	0.8125	3.488	3	0.3488	NA	NA	NA	NA	NA	NA
4	3.913	3	0.3913	0.874	3	0.0874	NA	NA	NA	NA	NA	NA
4	7.904	3	0.7904	5.205	3	0.5205	NA	NA	NA	NA	NA	NA
4	5.461	3	0.5461	3.78	3	0.378	NA	NA	NA	NA	NA	NA
4	3.028	3	0.3028	2.035	3	0.2035	NA	NA	NA	NA	NA	NA
4	5.464	3	0.5464	3.673	3	0.3673	NA	NA	NA	NA	NA	NA
4	1.945	3	0.1945	1.062	3	0.1062	NA	NA	NA	NA	NA	NA
4	11.173	3	1.1173	5.205	3	0.5205	NA	NA	NA	NA	NA	NA
4	8.064	3	0.8064	3.78	3	0.378	NA	NA	NA	NA	NA	NA
4	4.884	3	0.4884	2.035	3	0.2035	NA	NA	NA	NA	NA	NA
4	8.041	3	0.8041	3.673	3	0.3673	NA	NA	NA	NA	NA	NA
4	2.711	3	0.2711	1.062	3	0.1062	NA	NA	NA	NA	NA	NA
7	5.50078	3	0.651546	4.80296	3	0.437516	NA	NA	NA	NA	NA	NA
7	0.59242	3	0.683017	0.521547	3	0.0723928	NA	NA	NA	NA	NA	NA
7	0.134476	3	0.0598043	0.123572	3	0.0629497	NA	NA	NA	NA	NA	NA
10	4.27	4	0.31	3.27	4	0.24	NA	NA	NA	NA	NA	NA
14	1.2519	4	0.36024	1.11365	4	0.29424	NA	NA	NA	NA	NA	NA
14	0.834602	4	0.421104	0.792745	4	0.644344	NA	NA	NA	NA	NA	NA
15	0.558791	6	0.0558791	0.470443	6	0.0470443	NA	NA	NA	NA	NA	NA
15	NA	NA	NA	NA	NA	NA	NA	NA	NA	NA	NA	NA
19	6.60307	4	0.327087	6.52129	4	0.449744	NA	NA	NA	NA	NA	NA
19	6.74617	4	0.367973	6.52129	4	0.449744	NA	NA	NA	NA	NA	NA
19	6.11244	4	0.367973	6.27598	4	0.613288	NA	NA	NA	NA	NA	NA
19	6.27598	4	0.367973	6.27598	4	0.613288	NA	NA	NA	NA	NA	NA
21	0.17	3	0.0458	0.1	3	0.0346	NA	NA	NA	NA	NA	NA
21	NA	NA	NA	NA	NA	NA	NA	NA	NA	NA	NA	NA
21	NA	NA	NA	NA	NA	NA	NA	NA	NA	NA	NA	NA
21	0.23	3	0.0624	0.1	3	0.0346	NA	NA	NA	NA	NA	NA
21	NA	NA	NA	NA	NA	NA	NA	NA	NA	NA	NA	NA
21	NA	NA	NA	NA	NA	NA	NA	NA	NA	NA	NA	NA
24	1.94	3	0.242487	1.66	3	0.242487	2.92	3	0.0866025	3.42	3	0.103923
25	6.91	3	0.138564	4.53	3	0.69282	NA	NA	NA	NA	NA	NA
25	7.05	3	0.0866025	5.2	3	0.277128	NA	NA	NA	NA	NA	NA
25	6.42	3	0.138564	5.53	3	1.38564	NA	NA	NA	NA	NA	NA
25	6.22	3	0.121244	5.11	3	0.0519615	NA	NA	NA	NA	NA	NA
28	3.46154	3	0.346154	3	3	0.3	14.8889	3	1.48889	15.9	3	1.59
28	3.69231	3	0.369231	3	3	0.3	17.7667	3	1.77667	15.9	3	1.59
29	6.06	6	0.15	5.37	6	0.18	NA	NA	NA	NA	NA	NA
31	NA	NA	NA	NA	NA	NA	NA	NA	NA	NA	NA	NA
31	3.32	3	0.0866025	3.39	3	0.311769	NA	NA	NA	NA	NA	NA
31	2.85	3	0.034641	2.94	3	0.311769	NA	NA	NA	NA	NA	NA
31	3.61	3	0.762102	3.79	3	1.10851	NA	NA	NA	NA	NA	NA
35	NA	NA	NA	NA	NA	NA	0.987662	4	0.0987662	1.01732	4	0.101732
40	6.44717	3	0.17414	5.57642	3	0.15238	NA	NA	NA	NA	NA	NA
40	6.12063	3	0.44264	5.239	3	0.37732	NA	NA	NA	NA	NA	NA
40	5.12653	3	1.03038	4.48798	3	1.21906	NA	NA	NA	NA	NA	NA
40	2.59048	3	1.59636	2.19138	3	0.43538	NA	NA	NA	NA	NA	NA
42	4.92857	3	0.492857	5.25	3	0.525	NA	NA	NA	NA	NA	NA
42	6.17647	3	0.617647	5.51471	3	0.551471	NA	NA	NA	NA	NA	NA
42	1.82692	3	0.182692	1.92308	3	0.192308	NA	NA	NA	NA	NA	NA
42	2.67516	3	0.267516	1.05096	3	0.105096	NA	NA	NA	NA	NA	NA
43	4.2	3	0.69282	3.2	3	0.034641	NA	NA	NA	NA	NA	NA
43	4	3	0.710141	3.2	3	0.034641	NA	NA	NA	NA	NA	NA
43	4.8	3	1.12583	3.2	3	0.034641	NA	NA	NA	NA	NA	NA
43	4.9	3	0.987269	3.2	3	0.034641	NA	NA	NA	NA	NA	NA
43	5.3	2	0.212132	4.7	2	0.226274	NA	NA	NA	NA	NA	NA
43	5.9	2	0.0282843	4.7	2	0.391918	NA	NA	NA	NA	NA	NA
43	5.9	2	0.296985	4.7	2	0.391918	NA	NA	NA	NA	NA	NA
43	5.6	2	0.155563	4.7	2	0.391918	NA	NA	NA	NA	NA	NA
43	3.8	3	0.277128	3.7	3	0.398372	NA	NA	NA	NA	NA	NA
43	3.4	3	0.225167	3.7	3	0.398372	NA	NA	NA	NA	NA	NA
43	3.9	3	0.190526	3.7	3	0.398372	NA	NA	NA	NA	NA	NA
43	4.3	3	0.502295	3.7	3	0.398372	NA	NA	NA	NA	NA	NA
43	3.9	3	0.277128	3.9	3	0.6755	NA	NA	NA	NA	NA	NA
43	4.1	3	0.277128	3.9	3	0.6755	NA	NA	NA	NA	NA	NA
43	4.1	3	0.32909	3.9	3	0.6755	NA	NA	NA	NA	NA	NA
43	4.2	3	0.242487	3.9	3	0.6755	NA	NA	NA	NA	NA	NA
43	4	3	0.363731	4.1	3	0.311769	NA	NA	NA	NA	NA	NA
43	4.5	3	0.121244	4.1	3	0.311769	NA	NA	NA	NA	NA	NA
43	4.2	3	0.34641	4.1	3	0.311769	NA	NA	NA	NA	NA	NA
43	4.3	3	0.484974	4.1	3	0.311769	NA	NA	NA	NA	NA	NA
44	1.86222	4	0.186222	1.52445	4	0.152445	5.95556	4	0.595556	5.45556	4	0.545556
48	3.19593	3	0.21119	2.79135	3	0.04834	5.52134	3	0.22475	4.74947	3	0.19223
48	2.73282	3	0.15013	2.54707	3	0.08652	5.6692	3	0.10647	4.86777	3	0.21292
48	2.57761	3	0.3028	2.52926	3	0.06616	4.78792	3	0.39332	4.61048	3	0.03253
48	2.6972	3	0.257	2.58524	3	0.04835	5.0452	3	0.30461	4.6785	3	0.0828
50	2.34647	3	0.234647	2.6805	3	0.26805	NA	NA	NA	NA	NA	NA
50	2.08899	3	0.208899	2.13545	3	0.213545	NA	NA	NA	NA	NA	NA
55	13.9241	3	1.39241	12.8481	3	1.28481	18.2911	3	1.82911	18.1646	3	1.81646
55	12.5949	3	1.25949	12.8481	3	1.28481	17.5949	3	1.75949	18.1646	3	1.81646
55	12.9747	3	1.29747	11.2025	3	1.12025	19.7468	3	1.97468	18.1013	3	1.81013
55	12.0253	3	1.20253	11.2025	3	1.12025	17.5316	3	1.75316	18.1013	3	1.81013
55	11.5823	3	1.15823	12.0886	3	1.20886	17.7215	3	1.77215	20	3	2
55	11.0759	3	1.10759	12.0886	3	1.20886	16.962	3	1.6962	20	3	2
59	1.93	3	0.193	1.67	3	0.167	NA	NA	NA	NA	NA	NA
59	1.74	3	0.174	1.67	3	0.167	NA	NA	NA	NA	NA	NA
59	1.85	3	0.185	1.67	3	0.167	NA	NA	NA	NA	NA	NA
70	3.66082	3	1.03704	1.87524	3	0.53022	NA	NA	NA	NA	NA	NA
72	2.51406	4	0.251406	2.33164	4	0.233164	NA	NA	NA	NA	NA	NA
73	1.6281	3	0.772981	0.92562	3	0.629837	NA	NA	NA	NA	NA	NA
73	2.80556	3	0.673575	1.83333	3	0.433013	NA	NA	NA	NA	NA	NA
77	1.16561	4	0.535032	0.745223	4	0.267516	NA	NA	NA	NA	NA	NA
77	1.64331	4	0.535032	0.745223	4	0.267516	NA	NA	NA	NA	NA	NA
79	1.013	3	0.1013	0.503	3	0.0503	3.416	3	0.3416	3.108	3	0.3108
79	1.364	3	0.1364	0.503	3	0.0503	4.04	3	0.404	3.108	3	0.3108
79	0.871	3	0.0871	0.265	3	0.0265	2.799	3	0.2799	2.48	3	0.248
79	0.909	3	0.0909	0.265	3	0.0265	3.108	3	0.3108	2.48	3	0.248
80	2.09009	3	0.63664	2.83483	3	0.3844	8.31832	3	0.75676	7.6997	3	1.02102
84	1.08	3	0.108	0.923	3	0.0923	NA	NA	NA	NA	NA	NA
84	1.19	3	0.119	0.923	3	0.0923	NA	NA	NA	NA	NA	NA
86	NA	NA	NA	NA	NA	NA	1.27	3	0.0173205	1.06	3	0.069282
86	NA	NA	NA	NA	NA	NA	1.2	3	0.034641	1.06	3	0.069282
89	2.81	4	0.281	2.76	4	0.276	NA	NA	NA	NA	NA	NA
89	2.98	4	0.298	2.76	4	0.276	NA	NA	NA	NA	NA	NA
89	3.58	4	0.358	3.01	4	0.301	NA	NA	NA	NA	NA	NA
89	3.72	4	0.372	3.01	4	0.301	NA	NA	NA	NA	NA	NA
91	2.9697	3	0.29697	1.83471	3	0.183471	NA	NA	NA	NA	NA	NA
91	2.82094	3	0.282094	1.83471	3	0.183471	NA	NA	NA	NA	NA	NA
91	2.34711	3	0.234711	1.73554	3	0.173554	NA	NA	NA	NA	NA	NA
91	2.20386	3	0.220386	1.73554	3	0.173554	NA	NA	NA	NA	NA	NA
91	1.46006	3	0.146006	1.11295	3	0.111295	NA	NA	NA	NA	NA	NA
91	1.06887	3	0.106887	1.11295	3	0.111295	NA	NA	NA	NA	NA	NA
91	NA	NA	NA	NA	NA	NA	NA	NA	NA	NA	NA	NA
91	NA	NA	NA	NA	NA	NA	NA	NA	NA	NA	NA	NA
91	NA	NA	NA	NA	NA	NA	NA	NA	NA	NA	NA	NA
91	NA	NA	NA	NA	NA	NA	NA	NA	NA	NA	NA	NA
91	NA	NA	NA	NA	NA	NA	NA	NA	NA	NA	NA	NA
91	NA	NA	NA	NA	NA	NA	NA	NA	NA	NA	NA	NA
94	2.1	3	0.519615	2.8	3	0.34641	8.3	3	0.69282	7.7	3	0.866025
95	0.326923	3	0.0326923	0.203846	3	0.0203846	NA	NA	NA	NA	NA	NA
97	NA	NA	NA	NA	NA	NA	10.6589	3	0.1066	9.57364	3	0.26163
97	NA	NA	NA	NA	NA	NA	7.89729	3	0.65891	6.8314	3	0.46511
97	NA	NA	NA	NA	NA	NA	6.35659	3	0.05814	6.14341	3	0.20349
98	4.8	3	0.02	3.35	3	0.09	NA	NA	NA	NA	NA	NA
99	NA	NA	NA	NA	NA	NA	NA	NA	NA	NA	NA	NA
99	NA	NA	NA	NA	NA	NA	NA	NA	NA	NA	NA	NA
99	NA	NA	NA	NA	NA	NA	NA	NA	NA	NA	NA	NA
99	NA	NA	NA	NA	NA	NA	NA	NA	NA	NA	NA	NA
107	NA	NA	NA	NA	NA	NA	8.96	3	0.896	8.13	3	0.813
107	NA	NA	NA	NA	NA	NA	10.31	3	1.031	8.13	3	0.813
107	NA	NA	NA	NA	NA	NA	7.93	3	0.793	7.02	3	0.702
107	NA	NA	NA	NA	NA	NA	7.98	3	0.798	7.02	3	0.702
107	NA	NA	NA	NA	NA	NA	5.05	3	0.505	4.65	3	0.465
107	NA	NA	NA	NA	NA	NA	5.33	3	0.533	4.65	3	0.465
108	NA	NA	NA	NA	NA	NA	7.22727	2	0.722727	7	2	0.7
108	NA	NA	NA	NA	NA	NA	7.40909	2	0.740909	7	2	0.7
108	NA	NA	NA	NA	NA	NA	7.22727	2	0.722727	7	2	0.7
109	NA	NA	NA	NA	NA	NA	3.63	3	0.363	1.99	3	0.199
110	NA	NA	NA	NA	NA	NA	5.61078	3	0.561078	3.94478	3	0.394478
114	7	3	0.7	5.24	3	0.524	2.47	3	0.247	3.15	3	0.315
114	7.34	3	0.734	5.24	3	0.524	2.23	3	0.223	3.15	3	0.315
114	6.35	3	0.635	5.24	3	0.524	1.93	3	0.193	3.15	3	0.315
114	6.9	3	0.69	5.24	3	0.524	2.14	3	0.214	3.15	3	0.315
114	7.5	3	0.75	5.24	3	0.524	2.38	3	0.238	3.15	3	0.315
117	0.55	3	0.055	0.39	3	0.039	NA	NA	NA	NA	NA	NA
117	0.646	3	0.0646	0.39	3	0.039	NA	NA	NA	NA	NA	NA
117	0.643	3	0.0643	0.409	3	0.0409	NA	NA	NA	NA	NA	NA
117	0.69	3	0.069	0.409	3	0.0409	NA	NA	NA	NA	NA	NA
117	0.69	3	0.069	0.5	3	0.05	NA	NA	NA	NA	NA	NA
117	0.73	3	0.073	0.5	3	0.05	NA	NA	NA	NA	NA	NA
117	0.715	3	0.0715	0.511	3	0.0511	NA	NA	NA	NA	NA	NA
117	0.807	3	0.0807	0.511	3	0.0511	NA	NA	NA	NA	NA	NA
117	0.41	3	0.041	0.26	3	0.026	NA	NA	NA	NA	NA	NA
117	0.52	3	0.052	0.26	3	0.026	NA	NA	NA	NA	NA	NA
117	0.473	3	0.0473	0.313	3	0.0313	NA	NA	NA	NA	NA	NA
117	0.537	3	0.0537	0.313	3	0.0313	NA	NA	NA	NA	NA	NA
117	0.46	3	0.046	0.32	3	0.032	NA	NA	NA	NA	NA	NA
117	0.58	3	0.058	0.32	3	0.032	NA	NA	NA	NA	NA	NA
117	0.531	3	0.0531	0.367	3	0.0367	NA	NA	NA	NA	NA	NA
117	0.617	3	0.0617	0.367	3	0.0367	NA	NA	NA	NA	NA	NA
120	2.8728	3	0.28728	2.865	3	0.2865	13.9272	3	1.39272	16.235	3	1.6235
126	3.4	3	0.34	3.4	3	0.34	11.5	3	1.15	11.9	3	1.19
126	3.3	3	0.33	3.4	3	0.34	11.3	3	1.13	11.9	3	1.19
126	3.1	3	0.31	3.4	3	0.34	11.6	3	1.16	11.9	3	1.19
127	NA	NA	NA	NA	NA	NA	5.96026	3	0.596026	5.43709	3	0.543709
127	NA	NA	NA	NA	NA	NA	6.31788	3	0.631788	5.43709	3	0.543709
127	NA	NA	NA	NA	NA	NA	6.07285	3	0.607285	5.43709	3	0.543709
132	3.3	3	0.1	2.9	3	0.4	NA	NA	NA	NA	NA	NA
132	2.5	3	0.8	3.3	3	0.7	NA	NA	NA	NA	NA	NA
132	3.1	3	0.6	2.9	3	0.4	NA	NA	NA	NA	NA	NA
132	2.8	3	0.8	3.3	3	0.7	NA	NA	NA	NA	NA	NA
132	2.2	3	0.7	2.5	3	0.6	NA	NA	NA	NA	NA	NA
132	2.2	3	0.2	1.9	3	0.2	NA	NA	NA	NA	NA	NA
132	2.5	3	0.3	2.5	3	0.6	NA	NA	NA	NA	NA	NA
132	1.9	3	1	1.9	3	0.2	NA	NA	NA	NA	NA	NA
134	2.98541	3	0.37598	3.10215	3	0.72499	NA	NA	NA	NA	NA	NA
134	3.35204	3	0.20015	3.66673	3	0.46683	NA	NA	NA	NA	NA	NA
134	2.39618	3	0.38908	3.08086	3	0.34868	NA	NA	NA	NA	NA	NA
134	2.49158	3	0.96147	2.95776	3	0.72115	NA	NA	NA	NA	NA	NA
134	1.13169	3	0.16461	2.20265	3	0.66387	NA	NA	NA	NA	NA	NA
134	1.09241	3	0.10288	1.49484	3	0.43914	NA	NA	NA	NA	NA	NA
134	0.817434	3	0.377856	1.09402	3	0.19497	NA	NA	NA	NA	NA	NA
134	0.763187	3	0.245043	0.945491	3	0.289599	NA	NA	NA	NA	NA	NA
134	0.675271	3	0.09914	0.940739	3	0.246241	NA	NA	NA	NA	NA	NA
134	0.529368	3	0.087916	0.82382	3	0.26001	NA	NA	NA	NA	NA	NA
134	0.499439	3	0.155256	0.76	3	0.20688	NA	NA	NA	NA	NA	NA
134	0.458287	3	0.10288	0.763129	3	0.260021	NA	NA	NA	NA	NA	NA
134	0.465769	3	0.087916	0.776271	3	0.350649	NA	NA	NA	NA	NA	NA
134	0.452675	3	0.149644	0.816712	3	0.352618	NA	NA	NA	NA	NA	NA
134	0.419005	3	0.091657	0.829842	3	0.151686	NA	NA	NA	NA	NA	NA
134	0.359147	3	0.084175	0.766107	3	0.159533	NA	NA	NA	NA	NA	NA
134	0.392817	3	0.080434	0.658789	3	0.273867	NA	NA	NA	NA	NA	NA
134	0.419005	3	0.099139	0.675806	3	0.100563	NA	NA	NA	NA	NA	NA
134	0.30303	3	0.084175	0.635463	3	0.070954	NA	NA	NA	NA	NA	NA
134	0.261878	3	0.110363	0.575721	3	0.116303	NA	NA	NA	NA	NA	NA
135	1.17111	3	0.117111	1.00444	3	0.100444	2.76222	3	0.276222	3.31111	3	0.331111
136	3.72	4	0.372	3.09	4	0.309	NA	NA	NA	NA	NA	NA
136	3.69	4	0.369	3.01	4	0.301	NA	NA	NA	NA	NA	NA
141	0.695	4	0.0695	0.713	4	0.0713	13.5081	4	1.35081	13.5899	4	1.35899
147	3.47	3	0.347	2.52	3	0.252	NA	NA	NA	NA	NA	NA
151	1.98	3	0.198	1.86	3	0.186	5.39	3	0.539	4.24	3	0.424
152	NA	NA	NA	NA	NA	NA	4.92658	3	0.492658	5.02137	3	0.502137
160	2.23	4	0.08	2.17	4	0.07	2.55	4	0.13	2.5	4	0.12
160	1.73	4	0.03	1.69	4	0.05	2.12	4	0.08	2.19	4	0.07
160	1.9	4	0.05	1.87	4	0.05	2.27	4	0.11	2.23	4	0.09
163	2.0617	4	0.20617	0.7994	4	0.07994	NA	NA	NA	NA	NA	NA
163	0.6814	4	0.06814	0.6428	4	0.06428	NA	NA	NA	NA	NA	NA
164	4.35443	3	0.435443	3.24051	3	0.324051	NA	NA	NA	NA	NA	NA
165	NA	NA	NA	NA	NA	NA	NA	NA	NA	NA	NA	NA
165	NA	NA	NA	NA	NA	NA	NA	NA	NA	NA	NA	NA
165	NA	NA	NA	NA	NA	NA	NA	NA	NA	NA	NA	NA
165	NA	NA	NA	NA	NA	NA	NA	NA	NA	NA	NA	NA
165	NA	NA	NA	NA	NA	NA	NA	NA	NA	NA	NA	NA
165	NA	NA	NA	NA	NA	NA	NA	NA	NA	NA	NA	NA
165	4.50528	4	0.450528	2.7492	4	0.27492	9.1368	4	0.91368	9.492	4	0.9492
165	3.39565	4	0.339565	2.7492	4	0.27492	9.8553	4	0.98553	9.492	4	0.9492
165	4.064	4	0.4064	2.7492	4	0.27492	9.271	4	0.9271	9.492	4	0.9492
167	4.1781	3	0.41781	3.37176	3	0.337176	3.05661	3	0.305661	2.60241	3	0.260241
167	3.4725	3	0.34725	3.21114	3	0.321114	3.2925	3	0.32925	2.62908	3	0.262908
167	NA	NA	NA	NA	NA	NA	NA	NA	NA	NA	NA	NA
167	NA	NA	NA	NA	NA	NA	NA	NA	NA	NA	NA	NA
167	NA	NA	NA	NA	NA	NA	NA	NA	NA	NA	NA	NA
168	NA	NA	NA	NA	NA	NA	0.81452	4	0.46038	0.81452	4	0.212482
169	0.978857	3	0.0978857	0.89618	3	0.089618	NA	NA	NA	NA	NA	NA
170	2.62281	3	0.486187	1.37061	3	0.478566	NA	NA	NA	NA	NA	NA
176	5.2	4	0.52	3.5	4	0.35	33	4	3.3	31	4	3.1
176	3.4	4	0.34	2.7	4	0.27	31	4	3.1	27	4	2.7
176	1.7	4	0.17	1.5	4	0.15	25	4	2.5	23	4	2.3
176	0.9	4	0.09	0.7	4	0.07	22	4	2.2	22	4	2.2
176	1.8	4	0.18	1.5	4	0.15	26	4	2.6	24	4	2.4
177	NA	NA	NA	NA	NA	NA	1.7	4	0.6	1.8	4	0.4
178	0.333	4	0.0333	0.228	4	0.0228	NA	NA	NA	NA	NA	NA
178	0.277	4	0.0277	0.228	4	0.0228	NA	NA	NA	NA	NA	NA
184	NA	NA	NA	NA	NA	NA	1.21747	4	0.121747	0.62055	4	0.062055
184	NA	NA	NA	NA	NA	NA	0.86028	4	0.086028	0.62055	4	0.062055
184	NA	NA	NA	NA	NA	NA	0.96726	4	0.096726	0.62055	4	0.062055
187	3.87631	3	0.387631	3.32481	3	0.332481	NA	NA	NA	NA	NA	NA
187	3.28574	3	0.328574	2.86576	3	0.286576	NA	NA	NA	NA	NA	NA
187	3.46529	3	0.346529	3.07734	3	0.307734	NA	NA	NA	NA	NA	NA
187	NA	NA	NA	NA	NA	NA	NA	NA	NA	NA	NA	NA
187	NA	NA	NA	NA	NA	NA	NA	NA	NA	NA	NA	NA
187	NA	NA	NA	NA	NA	NA	NA	NA	NA	NA	NA	NA
187	NA	NA	NA	NA	NA	NA	NA	NA	NA	NA	NA	NA
187	NA	NA	NA	NA	NA	NA	NA	NA	NA	NA	NA	NA
187	NA	NA	NA	NA	NA	NA	NA	NA	NA	NA	NA	NA
187	NA	NA	NA	NA	NA	NA	NA	NA	NA	NA	NA	NA
187	NA	NA	NA	NA	NA	NA	NA	NA	NA	NA	NA	NA
187	NA	NA	NA	NA	NA	NA	NA	NA	NA	NA	NA	NA
190	NA	NA	NA	NA	NA	NA	3.15407	3	0.315407	4.80565	3	0.480565
191	2.47	3	0.247	2.31	3	0.231	NA	NA	NA	NA	NA	NA
191	1.9	3	0.19	1.5	3	0.15	NA	NA	NA	NA	NA	NA
191	1.31	3	0.131	0.96	3	0.096	NA	NA	NA	NA	NA	NA
191	0.92	3	0.092	0.61	3	0.061	NA	NA	NA	NA	NA	NA
191	0.74	3	0.074	0.46	3	0.046	NA	NA	NA	NA	NA	NA
191	1.03	3	0.103	0.32	3	0.032	NA	NA	NA	NA	NA	NA
191	1.69	3	0.169	1.34	3	0.134	NA	NA	NA	NA	NA	NA
191	1.13	3	0.113	0.77	3	0.077	NA	NA	NA	NA	NA	NA
191	0.6	3	0.06	0.7	3	0.07	NA	NA	NA	NA	NA	NA
191	0.33	3	0.033	0.44	3	0.044	NA	NA	NA	NA	NA	NA
191	0.23	3	0.023	0.19	3	0.019	NA	NA	NA	NA	NA	NA
191	0.2	3	0.02	0.31	3	0.031	NA	NA	NA	NA	NA	NA
191	2.44	3	0.244	2.33	3	0.233	NA	NA	NA	NA	NA	NA
191	1.83	3	0.183	1.34	3	0.134	NA	NA	NA	NA	NA	NA
191	1.14	3	0.114	0.89	3	0.089	NA	NA	NA	NA	NA	NA
191	0.88	3	0.088	1.11	3	0.111	NA	NA	NA	NA	NA	NA
191	0.98	3	0.098	0.98	3	0.098	NA	NA	NA	NA	NA	NA
191	0.49	3	0.049	0.51	3	0.051	NA	NA	NA	NA	NA	NA
191	3.51	3	0.351	2.94	3	0.294	NA	NA	NA	NA	NA	NA
191	2.26	3	0.226	3.07	3	0.307	NA	NA	NA	NA	NA	NA
191	1.66	3	0.166	2.07	3	0.207	NA	NA	NA	NA	NA	NA
191	1.11	3	0.111	1.31	3	0.131	NA	NA	NA	NA	NA	NA
191	0.7	3	0.07	0.98	3	0.098	NA	NA	NA	NA	NA	NA
191	0.57	3	0.057	0.96	3	0.096	NA	NA	NA	NA	NA	NA
192	2.31	9	0.09	1.87	9	0.03	NA	NA	NA	NA	NA	NA
192	2.15	9	0.06	1.87	9	0.03	NA	NA	NA	NA	NA	NA
192	1.75	9	0.03	1.87	9	0.03	NA	NA	NA	NA	NA	NA
192	1.56	9	0.03	1.87	9	0.03	NA	NA	NA	NA	NA	NA
192	0.91	9	0.09	0.89	9	0.03	NA	NA	NA	NA	NA	NA
192	1.93	9	0.15	0.89	9	0.03	NA	NA	NA	NA	NA	NA
192	1.17	9	0.12	0.89	9	0.03	NA	NA	NA	NA	NA	NA
192	0.93	9	0.06	0.89	9	0.03	NA	NA	NA	NA	NA	NA
192	2.39	9	0.03	2.38	9	0.15	NA	NA	NA	NA	NA	NA
192	2.64	9	0.21	2.38	9	0.15	NA	NA	NA	NA	NA	NA
192	2.07	9	0.36	2.38	9	0.15	NA	NA	NA	NA	NA	NA
192	2.52	9	0.03	2.38	9	0.15	NA	NA	NA	NA	NA	NA
192	1.8	9	0.24	1.8	9	0.3	NA	NA	NA	NA	NA	NA
192	1.83	9	0.09	1.8	9	0.3	NA	NA	NA	NA	NA	NA
192	1.89	9	0.15	1.8	9	0.3	NA	NA	NA	NA	NA	NA
192	2.16	9	0.3	1.8	9	0.3	NA	NA	NA	NA	NA	NA
192	2.37	9	0.24	2.05	9	0.18	NA	NA	NA	NA	NA	NA
192	2.26	9	0.21	2.05	9	0.18	NA	NA	NA	NA	NA	NA
192	2.16	9	0.24	2.05	9	0.18	NA	NA	NA	NA	NA	NA
192	2.03	9	0.06	2.05	9	0.18	NA	NA	NA	NA	NA	NA
192	2.06	9	0.15	2	9	0.15	NA	NA	NA	NA	NA	NA
192	2.25	9	0.36	2	9	0.15	NA	NA	NA	NA	NA	NA
192	2.13	9	0.12	2	9	0.15	NA	NA	NA	NA	NA	NA
192	1.87	9	0.15	2	9	0.15	NA	NA	NA	NA	NA	NA
193	6.66039	3	0.0612125	4.73337	3	0.3608	10.7398	3	0.120071	9.26192	3	0.299588
194	9.30169	2	2.99142	9.74915	2	2.58873	22.514	2	3.95032	22.1788	2	8.37467
194	9.2	2	2.18604	9.70847	2	1.03549	23.1285	2	3.00224	22.4022	2	3.63429
194	10.7458	2	3.50917	9.76949	2	2.30109	19.162	2	5.21442	25.6983	2	4.74038
195	NA	NA	NA	NA	NA	NA	7.08	2	0.708	7.5	2	0.75
195	NA	NA	NA	NA	NA	NA	7.14	2	0.714	7.5	2	0.75
195	NA	NA	NA	NA	NA	NA	NA	NA	NA	NA	NA	NA
195	NA	NA	NA	NA	NA	NA	NA	NA	NA	NA	NA	NA
195	NA	NA	NA	NA	NA	NA	NA	NA	NA	NA	NA	NA
195	NA	NA	NA	NA	NA	NA	NA	NA	NA	NA	NA	NA
195	NA	NA	NA	NA	NA	NA	NA	NA	NA	NA	NA	NA
195	NA	NA	NA	NA	NA	NA	NA	NA	NA	NA	NA	NA
195	NA	NA	NA	NA	NA	NA	NA	NA	NA	NA	NA	NA
195	NA	NA	NA	NA	NA	NA	NA	NA	NA	NA	NA	NA
195	NA	NA	NA	NA	NA	NA	NA	NA	NA	NA	NA	NA
195	NA	NA	NA	NA	NA	NA	NA	NA	NA	NA	NA	NA
195	NA	NA	NA	NA	NA	NA	NA	NA	NA	NA	NA	NA
195	NA	NA	NA	NA	NA	NA	NA	NA	NA	NA	NA	NA
195	NA	NA	NA	NA	NA	NA	NA	NA	NA	NA	NA	NA
195	NA	NA	NA	NA	NA	NA	NA	NA	NA	NA	NA	NA
195	NA	NA	NA	NA	NA	NA	6.56187	2	0.656187	6.08027	2	0.608027
195	NA	NA	NA	NA	NA	NA	6.38127	2	0.638127	6.08027	2	0.608027
197	4.33409	3	0.993228	3.16027	3	0.451467	4.33409	3	1.17381	3.65688	3	0.541761
198	3.91	3	0.391	3.02	3	0.302	9.76	3	0.976	9.27	3	0.927
198	4.86	3	0.486	4.3	3	0.43	9.06	3	0.906	7.88	3	0.788
198	4.23	3	0.423	3.2	3	0.32	8.39	3	0.839	6.17	3	0.617
198	3.32	3	0.332	3.22	3	0.322	10.71	3	1.071	8.78	3	0.878
198	4.19	3	0.419	3.84	3	0.384	9.54	3	0.954	9.7	3	0.97
198	4.4	3	0.44	3.73	3	0.373	9.55	3	0.955	8.75	3	0.875
200	NA	NA	NA	NA	NA	NA	0.743408	3	0.0743408	0.585224	3	0.0585224
200	NA	NA	NA	NA	NA	NA	0.885294	3	0.0885294	1.6215	3	0.16215
200	NA	NA	NA	NA	NA	NA	0.61299	3	0.061299	0.594828	3	0.0594828
200	NA	NA	NA	NA	NA	NA	1.12147	3	0.112147	1.55473	3	0.155473
201	1.0206	3	0.0637874	0.972757	3	0.0850498	NA	NA	NA	NA	NA	NA
202	3.29683	3	0.329683	1.14019	3	0.114019	NA	NA	NA	NA	NA	NA
202	4.10794	3	0.410794	1.14019	3	0.114019	NA	NA	NA	NA	NA	NA
202	5.78536	3	0.578536	1.14019	3	0.114019	NA	NA	NA	NA	NA	NA
202	4.60563	3	0.460563	1.14019	3	0.114019	NA	NA	NA	NA	NA	NA
202	4.90056	3	0.490056	1.14019	3	0.114019	NA	NA	NA	NA	NA	NA
202	3.13094	3	0.313094	1.14019	3	0.114019	NA	NA	NA	NA	NA	NA
202	2.55955	3	0.255955	1.14019	3	0.114019	NA	NA	NA	NA	NA	NA
202	4.78996	3	0.478996	1.14019	3	0.114019	NA	NA	NA	NA	NA	NA
202	2.16721	3	0.216721	0.839979	3	0.0839979	NA	NA	NA	NA	NA	NA
202	2.49896	3	0.249896	0.839979	3	0.0839979	NA	NA	NA	NA	NA	NA
202	3.01514	3	0.301514	0.839979	3	0.0839979	NA	NA	NA	NA	NA	NA
202	2.6833	3	0.26833	0.839979	3	0.0839979	NA	NA	NA	NA	NA	NA
202	2.84924	3	0.284924	0.839979	3	0.0839979	NA	NA	NA	NA	NA	NA
202	2.11187	3	0.211187	0.839979	3	0.0839979	NA	NA	NA	NA	NA	NA
202	1.72485	3	0.172485	0.839979	3	0.0839979	NA	NA	NA	NA	NA	NA
202	2.59113	3	0.259113	0.839979	3	0.0839979	NA	NA	NA	NA	NA	NA
202	0.982745	3	0.0982745	0.368305	3	0.0368305	NA	NA	NA	NA	NA	NA
202	1.07235	3	0.107235	0.368305	3	0.0368305	NA	NA	NA	NA	NA	NA
202	1.55875	3	0.155875	0.368305	3	0.0368305	NA	NA	NA	NA	NA	NA
202	1.21322	3	0.121322	0.368305	3	0.0368305	NA	NA	NA	NA	NA	NA
202	1.43074	3	0.143074	0.368305	3	0.0368305	NA	NA	NA	NA	NA	NA
202	0.867508	3	0.0867508	0.368305	3	0.0368305	NA	NA	NA	NA	NA	NA
202	0.803533	3	0.0803533	0.368305	3	0.0368305	NA	NA	NA	NA	NA	NA
202	1.03395	3	0.103395	0.368305	3	0.0368305	NA	NA	NA	NA	NA	NA
202	0.273445	3	0.0273445	0.124078	3	0.0124078	NA	NA	NA	NA	NA	NA
202	0.636135	3	0.0636135	0.124078	3	0.0124078	NA	NA	NA	NA	NA	NA
202	0.892128	3	0.0892128	0.124078	3	0.0124078	NA	NA	NA	NA	NA	NA
202	0.796097	3	0.0796097	0.124078	3	0.0124078	NA	NA	NA	NA	NA	NA
202	0.828099	3	0.0828099	0.124078	3	0.0124078	NA	NA	NA	NA	NA	NA
202	0.58275	3	0.058275	0.124078	3	0.0124078	NA	NA	NA	NA	NA	NA
202	0.209393	3	0.0209393	0.124078	3	0.0124078	NA	NA	NA	NA	NA	NA
202	0.550748	3	0.0550748	0.124078	3	0.0124078	NA	NA	NA	NA	NA	NA
202	2.86088	3	0.286088	1.68425	3	0.168425	NA	NA	NA	NA	NA	NA
202	4.35393	3	0.435393	1.68425	3	0.168425	NA	NA	NA	NA	NA	NA
202	5.16857	3	0.516857	1.68425	3	0.168425	NA	NA	NA	NA	NA	NA
202	4.60296	3	0.460296	1.68425	3	0.168425	NA	NA	NA	NA	NA	NA
202	4.89692	3	0.489692	1.68425	3	0.168425	NA	NA	NA	NA	NA	NA
202	3.69798	3	0.369798	1.68425	3	0.168425	NA	NA	NA	NA	NA	NA
202	2.40855	3	0.240855	1.68425	3	0.168425	NA	NA	NA	NA	NA	NA
202	3.96931	3	0.396931	1.68425	3	0.168425	NA	NA	NA	NA	NA	NA
202	1.47824	3	0.147824	0.957874	3	0.0957874	NA	NA	NA	NA	NA	NA
202	2.36059	3	0.236059	0.957874	3	0.0957874	NA	NA	NA	NA	NA	NA
202	3.67265	3	0.367265	0.957874	3	0.0957874	NA	NA	NA	NA	NA	NA
202	2.69996	3	0.269996	0.957874	3	0.0957874	NA	NA	NA	NA	NA	NA
202	3.33344	3	0.333344	0.957874	3	0.0957874	NA	NA	NA	NA	NA	NA
202	2.2924	3	0.22924	0.957874	3	0.0957874	NA	NA	NA	NA	NA	NA
202	1.52348	3	0.152348	0.957874	3	0.0957874	NA	NA	NA	NA	NA	NA
202	2.22468	3	0.222468	0.957874	3	0.0957874	NA	NA	NA	NA	NA	NA
202	0.801419	3	0.0801419	0.471369	3	0.0471369	NA	NA	NA	NA	NA	NA
202	1.25683	3	0.125683	0.471369	3	0.0471369	NA	NA	NA	NA	NA	NA
202	1.96395	3	0.196395	0.471369	3	0.0471369	NA	NA	NA	NA	NA	NA
202	1.44548	3	0.144548	0.471369	3	0.0471369	NA	NA	NA	NA	NA	NA
202	1.80684	3	0.180684	0.471369	3	0.0471369	NA	NA	NA	NA	NA	NA
202	1.25694	3	0.125694	0.471369	3	0.0471369	NA	NA	NA	NA	NA	NA
202	0.769886	3	0.0769886	0.471369	3	0.0471369	NA	NA	NA	NA	NA	NA
202	1.14696	3	0.114696	0.471369	3	0.0471369	NA	NA	NA	NA	NA	NA
202	0.444261	3	0.0444261	0.255946	3	0.0255946	NA	NA	NA	NA	NA	NA
202	0.774201	3	0.0774201	0.255946	3	0.0255946	NA	NA	NA	NA	NA	NA
202	1.10425	3	0.110425	0.255946	3	0.0255946	NA	NA	NA	NA	NA	NA
202	0.915714	3	0.0915714	0.255946	3	0.0255946	NA	NA	NA	NA	NA	NA
202	0.994382	3	0.0994382	0.255946	3	0.0255946	NA	NA	NA	NA	NA	NA
202	0.805734	3	0.0805734	0.255946	3	0.0255946	NA	NA	NA	NA	NA	NA
202	0.397238	3	0.0397238	0.255946	3	0.0255946	NA	NA	NA	NA	NA	NA
202	0.711466	3	0.0711466	0.255946	3	0.0255946	NA	NA	NA	NA	NA	NA
203	4.82	3	0.311769	3.15	3	0.779423	NA	NA	NA	NA	NA	NA
203	3.84	3	0.987269	3.27	3	0.69282	NA	NA	NA	NA	NA	NA
204	2.13946	4	0.37668	2.40609	4	0.317427	6.36076	4	0.56962	5.60127	4	0.474684
204	3.93292	4	0.954396	2.40609	4	0.317427	6.55063	4	1.32911	5.60127	4	0.474684
204	4.42493	4	0.256058	2.40609	4	0.317427	7.45253	4	0.85443	5.60127	4	0.474684
206	6.475	3	0.6475	5.225	3	0.5225	NA	NA	NA	NA	NA	NA
207	4.99	3	0.499	3.75	3	0.375	NA	NA	NA	NA	NA	NA
207	3.12	3	0.312	2.72	3	0.272	NA	NA	NA	NA	NA	NA
207	3.03	3	0.303	3.4	3	0.34	NA	NA	NA	NA	NA	NA
207	2.03	3	0.203	2.07	3	0.207	NA	NA	NA	NA	NA	NA
207	1.92	3	0.192	1.81	3	0.181	NA	NA	NA	NA	NA	NA
207	2.92	3	0.292	2.95	3	0.295	NA	NA	NA	NA	NA	NA
207	1.48	3	0.148	1.46	3	0.146	NA	NA	NA	NA	NA	NA
207	0.97	3	0.097	1.09	3	0.109	NA	NA	NA	NA	NA	NA
207	1.55	3	0.155	1.65	3	0.165	NA	NA	NA	NA	NA	NA
207	2.5	3	0.25	2.18	3	0.218	NA	NA	NA	NA	NA	NA
207	1.75	3	0.175	1.68	3	0.168	NA	NA	NA	NA	NA	NA
207	2.25	3	0.225	2.41	3	0.241	NA	NA	NA	NA	NA	NA
208	4.26269	3	0.426269	3.76119	3	0.376119	NA	NA	NA	NA	NA	NA
208	1.49864	3	0.149864	1.29428	3	0.129428	NA	NA	NA	NA	NA	NA
209	2.03636	3	0.203636	1.79773	3	0.179773	NA	NA	NA	NA	NA	NA
209	2.17955	3	0.217955	2.11591	3	0.211591	NA	NA	NA	NA	NA	NA
209	2.17955	3	0.217955	2.16364	3	0.216364	NA	NA	NA	NA	NA	NA
209	2.25909	3	0.225909	2.1	3	0.21	NA	NA	NA	NA	NA	NA
209	2.06818	3	0.206818	1.86136	3	0.186136	NA	NA	NA	NA	NA	NA
209	2.35455	3	0.235455	1.84545	3	0.184545	NA	NA	NA	NA	NA	NA
209	2.1	3	0.21	1.79773	3	0.179773	NA	NA	NA	NA	NA	NA
209	2.21136	3	0.221136	2.11591	3	0.211591	NA	NA	NA	NA	NA	NA
209	2.56136	3	0.256136	2.16364	3	0.216364	NA	NA	NA	NA	NA	NA
209	2.275	3	0.2275	2.1	3	0.21	NA	NA	NA	NA	NA	NA
209	2.46591	3	0.246591	1.86136	3	0.186136	NA	NA	NA	NA	NA	NA
209	2.83182	3	0.283182	1.84545	3	0.184545	NA	NA	NA	NA	NA	NA
209	2.04999	3	0.204999	1.78956	3	0.178956	NA	NA	NA	NA	NA	NA
209	2.3285	3	0.23285	2.13234	3	0.213234	NA	NA	NA	NA	NA	NA
209	2.29837	3	0.229837	2.20665	3	0.220665	NA	NA	NA	NA	NA	NA
209	2.34122	3	0.234122	2.26155	3	0.226155	NA	NA	NA	NA	NA	NA
209	2.42624	3	0.242624	2.36063	3	0.236063	NA	NA	NA	NA	NA	NA
209	2.52131	3	0.252131	2.45503	3	0.245503	NA	NA	NA	NA	NA	NA
209	2.08413	3	0.208413	1.78956	3	0.178956	NA	NA	NA	NA	NA	NA
209	2.61102	3	0.261102	2.13234	3	0.213234	NA	NA	NA	NA	NA	NA
209	2.32381	3	0.232381	2.20665	3	0.220665	NA	NA	NA	NA	NA	NA
209	2.65253	3	0.265253	2.26155	3	0.226155	NA	NA	NA	NA	NA	NA
209	2.75028	3	0.275028	2.36063	3	0.236063	NA	NA	NA	NA	NA	NA
209	2.82392	3	0.282392	2.45503	3	0.245503	NA	NA	NA	NA	NA	NA
211	4.78	3	0.19	3.49	3	0.29	NA	NA	NA	NA	NA	NA
211	4.9	3	0.61	3.49	3	0.29	NA	NA	NA	NA	NA	NA
211	4.41	3	0.49	3.49	3	0.29	NA	NA	NA	NA	NA	NA
211	3.82	3	0.51	3.49	3	0.29	NA	NA	NA	NA	NA	NA
211	3.23	3	0.78	3.49	3	0.29	NA	NA	NA	NA	NA	NA
211	5.28	3	0.11	3.57	3	0.18	NA	NA	NA	NA	NA	NA
211	5.39	3	0.1	3.57	3	0.18	NA	NA	NA	NA	NA	NA
211	4.69	3	0.26	3.57	3	0.18	NA	NA	NA	NA	NA	NA
211	4.26	3	0.09	3.57	3	0.18	NA	NA	NA	NA	NA	NA
211	3.69	3	0.1	3.57	3	0.18	NA	NA	NA	NA	NA	NA
212	1.14	2	0.114	0.87	2	0.087	7.28	2	0.728	5.53	2	0.553
212	2.05	2	0.205	0.87	2	0.087	7.03	2	0.703	5.53	2	0.553
212	1.11	2	0.111	0.88	2	0.088	7.03	2	0.703	5.28	2	0.528
212	1.19	2	0.119	0.88	2	0.088	7.48	2	0.748	5.28	2	0.528
212	1.46	2	0.146	0.84	2	0.084	6.48	2	0.648	5.33	2	0.533
212	1.5	2	0.15	0.84	2	0.084	6.46	2	0.646	5.33	2	0.533
212	0.99	2	0.099	0.62	2	0.062	6.51	2	0.651	5.3	2	0.53
212	1.04	2	0.104	0.62	2	0.062	7.35	2	0.735	5.3	2	0.53
213	4.3	4	0.4	3	4	0.4	NA	NA	NA	NA	NA	NA
213	3.9	4	0.2	3	4	0.4	NA	NA	NA	NA	NA	NA
213	4.7	4	0.6	3.4	4	0.2	NA	NA	NA	NA	NA	NA
213	4	4	0.4	3.4	4	0.2	NA	NA	NA	NA	NA	NA
214	2.94382	3	0.11236	2.42697	3	0.134831	NA	NA	NA	NA	NA	NA
215	1.17	4	0.48	0.75	4	0.16	NA	NA	NA	NA	NA	NA
216	NA	NA	NA	NA	NA	NA	3.59667	3	0.359667	2.51935	3	0.251935
216	NA	NA	NA	NA	NA	NA	3.68333	3	0.368333	2.51935	3	0.251935
217	1.987	3	0.453797	2.033	3	0.561184	NA	NA	NA	NA	NA	NA
217	3.656	3	0.732657	4.924	3	1.65411	NA	NA	NA	NA	NA	NA
219	2.29347	3	0.229347	1.66997	3	0.166997	NA	NA	NA	NA	NA	NA
220	4.9	3	0.49	3.5	3	0.35	9.8	3	0.98	10.5	3	1.05
220	5.8	3	0.58	3.5	3	0.35	8.8	3	0.88	10.5	3	1.05
220	4.7	3	0.47	3.5	3	0.35	9.8	3	0.98	10.5	3	1.05
220	4	3	0.4	3.5	3	0.35	10.3	3	1.03	10.5	3	1.05
220	3.5	3	0.35	3.5	3	0.35	10.7	3	1.07	10.5	3	1.05
220	4.7	3	0.47	4.2	3	0.42	9.8	3	0.98	9.8	3	0.98
220	4.7	3	0.47	4.2	3	0.42	9.6	3	0.96	9.8	3	0.98
220	4.9	3	0.49	4.2	3	0.42	9.6	3	0.96	9.8	3	0.98
220	3.9	3	0.39	4.2	3	0.42	10.2	3	1.02	9.8	3	0.98
220	3.4	3	0.34	4.2	3	0.42	10.7	3	1.07	9.8	3	0.98
221	3.75966	3	0.375966	3.78136	3	0.378136	NA	NA	NA	NA	NA	NA
223	3.06	3	0.138564	3.31	3	0.242487	NA	NA	NA	NA	NA	NA
223	2.52	3	0.0173205	3.31	3	0.242487	NA	NA	NA	NA	NA	NA
223	4.39	3	0.173205	4.12	3	0.484974	NA	NA	NA	NA	NA	NA
223	4.08	3	0.259808	4.12	3	0.484974	NA	NA	NA	NA	NA	NA
223	4.1	3	0.658179	5.45	3	0.987269	NA	NA	NA	NA	NA	NA
223	4.05	3	0.34641	5.45	3	0.987269	NA	NA	NA	NA	NA	NA
224	0.665	3	0.0665	0.624	3	0.0624	5.7	3	0.57	5.7	3	0.57
224	0.69	3	0.069	0.624	3	0.0624	6.3	3	0.63	5.7	3	0.57
224	0.94	3	0.094	0.624	3	0.0624	7.7	3	0.77	5.7	3	0.57
224	NA	NA	NA	NA	NA	NA	NA	NA	NA	NA	NA	NA
224	NA	NA	NA	NA	NA	NA	NA	NA	NA	NA	NA	NA
224	NA	NA	NA	NA	NA	NA	NA	NA	NA	NA	NA	NA
225	8.8	3	0.88	8.7	3	0.87	NA	NA	NA	NA	NA	NA
225	9.3	3	0.93	8.7	3	0.87	NA	NA	NA	NA	NA	NA
225	9.3	3	0.93	8.7	3	0.87	NA	NA	NA	NA	NA	NA
229	1.84	4	0.07	1.35	4	0.07	NA	NA	NA	NA	NA	NA
230	2.74	3	0.274	2.4	4	0.24	NA	NA	NA	NA	NA	NA
230	2.93	3	0.293	2.4	4	0.24	NA	NA	NA	NA	NA	NA
232	1.22701	3	0.456966	1.0001	3	0.456966	NA	NA	NA	NA	NA	NA
232	1.45425	3	0.390688	1.0001	3	0.456966	NA	NA	NA	NA	NA	NA
232	2.16887	3	0.291853	1.77246	3	0.293016	NA	NA	NA	NA	NA	NA
232	2.10392	3	0.259877	1.77246	3	0.293016	NA	NA	NA	NA	NA	NA
233	1.112	3	0.1112	0.884	3	0.0884	NA	NA	NA	NA	NA	NA
233	1.094	3	0.1094	0.884	3	0.0884	NA	NA	NA	NA	NA	NA
233	1.25	3	0.125	0.884	3	0.0884	NA	NA	NA	NA	NA	NA
233	0.964	3	0.0964	0.798	3	0.0798	NA	NA	NA	NA	NA	NA
233	0.99	3	0.099	0.798	3	0.0798	NA	NA	NA	NA	NA	NA
233	1.051	3	0.1051	0.798	3	0.0798	NA	NA	NA	NA	NA	NA
234	NA	NA	NA	NA	NA	NA	6.37113	3	0.637113	5.93814	3	0.593814
234	NA	NA	NA	NA	NA	NA	6.2268	3	0.62268	5.93814	3	0.593814
235	NA	NA	NA	NA	NA	NA	12.793	3	1.2793	12.878	3	1.2878
235	NA	NA	NA	NA	NA	NA	13.0189	3	1.30189	12.878	3	1.2878
237	1.34944	4	0.134944	0.912412	4	0.0912412	10.6127	4	1.06127	9.19795	4	0.919795
238	1.92	4	0.29	1.01	4	0.13	3.67	4	0.62	2.91	4	0.24
238	1.57	4	0.19	1.01	4	0.13	3.64	4	0.43	2.91	4	0.24
238	1.17	4	0.14	1.01	4	0.13	3.07	4	0.42	2.91	4	0.24
240	0.494118	4	0.0494118	0.466667	4	0.0466667	NA	NA	NA	NA	NA	NA
240	0.535948	4	0.0535948	0.466667	4	0.0466667	NA	NA	NA	NA	NA	NA
240	0.581699	4	0.0581699	0.466667	4	0.0466667	NA	NA	NA	NA	NA	NA
240	0.52549	4	0.052549	0.466667	4	0.0466667	NA	NA	NA	NA	NA	NA
240	0.530719	4	0.0530719	0.466667	4	0.0466667	NA	NA	NA	NA	NA	NA
240	0.551634	4	0.0551634	0.511111	4	0.0511111	NA	NA	NA	NA	NA	NA
240	0.607843	4	0.0607843	0.511111	4	0.0511111	NA	NA	NA	NA	NA	NA
240	0.67451	4	0.067451	0.511111	4	0.0511111	NA	NA	NA	NA	NA	NA
240	0.594771	4	0.0594771	0.511111	4	0.0511111	NA	NA	NA	NA	NA	NA
240	0.593464	4	0.0593464	0.511111	4	0.0511111	NA	NA	NA	NA	NA	NA
242	0.3332	4	0.03332	0.3605	4	0.03605	3.14485	4	0.314485	3.21279	4	0.321279
242	0.6174	4	0.06174	0.3955	4	0.03955	3.5677	4	0.35677	3.21279	4	0.321279
242	1.2105	4	0.12105	0.4305	4	0.04305	3.31608	4	0.331608	3.21279	4	0.321279
242	1.2735	4	0.12735	0.5005	4	0.05005	3.13054	4	0.313054	3.21279	4	0.321279
242	NA	NA	NA	NA	NA	NA	NA	NA	NA	NA	NA	NA
242	NA	NA	NA	NA	NA	NA	NA	NA	NA	NA	NA	NA
242	NA	NA	NA	NA	NA	NA	NA	NA	NA	NA	NA	NA
242	NA	NA	NA	NA	NA	NA	NA	NA	NA	NA	NA	NA
242	NA	NA	NA	NA	NA	NA	NA	NA	NA	NA	NA	NA
242	NA	NA	NA	NA	NA	NA	NA	NA	NA	NA	NA	NA
242	NA	NA	NA	NA	NA	NA	NA	NA	NA	NA	NA	NA
242	NA	NA	NA	NA	NA	NA	NA	NA	NA	NA	NA	NA
243	NA	NA	NA	NA	NA	NA	3.88	4	0.388	3.18	4	0.318
243	NA	NA	NA	NA	NA	NA	NA	NA	NA	NA	NA	NA
243	NA	NA	NA	NA	NA	NA	NA	NA	NA	NA	NA	NA
243	NA	NA	NA	NA	NA	NA	4.3	4	0.43	3.18	4	0.318
243	NA	NA	NA	NA	NA	NA	NA	NA	NA	NA	NA	NA
243	NA	NA	NA	NA	NA	NA	NA	NA	NA	NA	NA	NA
243	NA	NA	NA	NA	NA	NA	4.13	4	0.413	3.18	4	0.318
243	NA	NA	NA	NA	NA	NA	NA	NA	NA	NA	NA	NA
243	NA	NA	NA	NA	NA	NA	NA	NA	NA	NA	NA	NA
244	1	4	0.1	0.86	4	0.086	NA	NA	NA	NA	NA	NA
244	1.02	4	0.102	0.86	4	0.086	NA	NA	NA	NA	NA	NA
244	1.15	4	0.115	0.86	4	0.086	NA	NA	NA	NA	NA	NA
244	1.04	4	0.104	0.86	4	0.086	NA	NA	NA	NA	NA	NA
244	0.92	4	0.092	0.86	4	0.086	NA	NA	NA	NA	NA	NA
244	0.55	4	0.055	0.5	4	0.05	NA	NA	NA	NA	NA	NA
244	0.64	4	0.064	0.5	4	0.05	NA	NA	NA	NA	NA	NA
244	0.7	4	0.07	0.5	4	0.05	NA	NA	NA	NA	NA	NA
244	0.84	4	0.084	0.5	4	0.05	NA	NA	NA	NA	NA	NA
244	0.64	4	0.064	0.5	4	0.05	NA	NA	NA	NA	NA	NA
244	0.17	4	0.017	0.18	4	0.018	NA	NA	NA	NA	NA	NA
244	0.23	4	0.023	0.18	4	0.018	NA	NA	NA	NA	NA	NA
244	0.29	4	0.029	0.18	4	0.018	NA	NA	NA	NA	NA	NA
244	0.2	4	0.02	0.18	4	0.018	NA	NA	NA	NA	NA	NA
244	0.25	4	0.025	0.18	4	0.018	NA	NA	NA	NA	NA	NA
245	1.9	3	0.19	1.1	3	0.11	9.3	3	0.93	6.4	3	0.64
245	2	3	0.2	1.5	3	0.15	7.9	3	0.79	8.8	3	0.88
246	0.94	4	0.094	0.54	4	0.054	4.7	4	0.47	4.5	4	0.45
246	1.41	4	0.141	0.54	4	0.054	4.8	4	0.48	4.5	4	0.45
246	1.48	4	0.148	0.54	4	0.054	5.8	4	0.58	4.5	4	0.45
246	NA	NA	NA	NA	NA	NA	NA	NA	NA	NA	NA	NA
246	NA	NA	NA	NA	NA	NA	NA	NA	NA	NA	NA	NA
246	NA	NA	NA	NA	NA	NA	NA	NA	NA	NA	NA	NA
246	NA	NA	NA	NA	NA	NA	NA	NA	NA	NA	NA	NA
246	NA	NA	NA	NA	NA	NA	NA	NA	NA	NA	NA	NA
246	NA	NA	NA	NA	NA	NA	NA	NA	NA	NA	NA	NA
248	1.88	4	0.48	1.49	4	0.36	NA	NA	NA	NA	NA	NA
248	0.85	4	0.26	0.76	4	0.26	NA	NA	NA	NA	NA	NA
248	1.77	4	0.38	1.49	4	0.36	NA	NA	NA	NA	NA	NA
248	0.81	4	0.22	0.76	4	0.26	NA	NA	NA	NA	NA	NA
248	2.01	4	0.26	1.49	4	0.36	NA	NA	NA	NA	NA	NA
248	1.15	4	0.34	0.76	4	0.26	NA	NA	NA	NA	NA	NA
249	1.917	4	0.1917	1.696	4	0.1696	21.61	4	2.161	22.06	4	2.206
249	3.869	4	0.3869	3.374	4	0.3374	25.05	4	2.505	23.32	4	2.332
249	2.174	4	0.2174	1.916	4	0.1916	21.71	4	2.171	21.85	4	2.185
249	1.503	4	0.1503	1.503	4	0.1503	23.48	4	2.348	22.04	4	2.204
249	4.139	4	0.4139	4.157	4	0.4157	28.84	4	2.884	27.84	4	2.784
249	4.119	4	0.4119	3.63	4	0.363	29.88	4	2.988	29.08	4	2.908
249	2.016	4	0.2016	1.922	4	0.1922	27.28	4	2.728	29.73	4	2.973
249	1.596	4	0.1596	1.409	4	0.1409	26.17	4	2.617	26.36	4	2.636
250	0.973154	4	0.0973154	1.04027	4	0.104027	NA	NA	NA	NA	NA	NA
250	1.10738	4	0.110738	1.04027	4	0.104027	NA	NA	NA	NA	NA	NA
251	5.62475	5	0.562475	4.21856	5	0.421856	NA	NA	NA	NA	NA	NA
251	5.72519	5	0.572519	5.52431	5	0.552431	NA	NA	NA	NA	NA	NA
251	5.43024	5	0.543024	6.89223	5	0.689223	NA	NA	NA	NA	NA	NA
251	7.08502	5	0.708502	8.20963	5	0.820963	NA	NA	NA	NA	NA	NA
251	6.83005	5	0.683005	4.21856	5	0.421856	NA	NA	NA	NA	NA	NA
251	5.72519	5	0.572519	5.52431	5	0.552431	NA	NA	NA	NA	NA	NA
251	6.7878	5	0.67878	6.89223	5	0.689223	NA	NA	NA	NA	NA	NA
251	7.98471	5	0.798471	8.20963	5	0.820963	NA	NA	NA	NA	NA	NA
254	3.60119	3	0.360119	3.00595	3	0.300595	NA	NA	NA	NA	NA	NA
255	0.83	3	0.76	0.28	3	0.38	8.64	3	1.04	10.69	3	0.62

## Sheet: Supplentary Fig 3
Group	Indicators	VPA value
POC	Climate	0.053
POC	Soils	0.287
POC	Management	0.212
POC	C*S	0.012
POC	C*M	NA
POC	S*M	0.116
MAOC	Climate	0.088
MAOC	Soils	0.201
MAOC	Management	0.176
MAOC	C*S	0.024
MAOC	C*M	0.031
MAOC	S*M	0.104

## Sheet: Supplentary Fig 4
POC	Importance		MAOC	Importance
SSOC	1		SSOC	1
siltclay	1		SPH:SSOC	1
duration	1		SPH	1
duration:SSOC	1		siltclay	1
SPH	0.994326		Ninput:SSOC	1
STN	0.912583		Ninput	1
SSOC:STN	0.890283		duration:SSOC	1
Ninput	0.86132		duration	1
Ninput:SSOC	0.845014		duration:siltclay	0.956495
siltclay:SSOC	0.410468		Ninput:siltclay	0.752234
duration:STN	0.218264		STN	0.628811
SPH:STN	0.194706		Ninput:STN	0.258612
duration:Ninput	0.155171		siltclay:SSOC	0.221929
siltclay:STN	0.147299		Ninput:SPH	0.202404
duration:SPH	0.114438		duration:STN	0.137311
duration:siltclay	0.0880722		duration:Ninput	0.137127
siltclay:SPH	0.0817987		STN:SSOC	0.115238
Ninput:STN	0.0761558		siltclay:SPH	0.103732
Ninput:SPH	0.0757981		duration:SPH	0.102882
SPH:SSOC	0.0661761		SPH:STN	0.0523766
Ninput:siltclay	0.037415		siltclay:STN	0.0470993

## Sheet: Supplentary Fig 5
	Type	Ferquency
POC	gam	100
POC	quad	0
POC	linear	0
MAOC	gam	72.1
MAOC	quad	3.8
MAOC	linear	24.1

[truncated: 13 more sheets: Supplentary Fig 6, Supplentary Fig 7, Supplentary Fig 8, Supplentary Fig 9, Supplentary Fig 10, Supplentary Fig 11, Supplentary Fig 12, Supplentary Fig 13, Supplentary Fig 14, Supplentary Fig 15, Supplentary Fig 16, Supplentary Fig 17, Supplentary Fig 18]
